# Supplementary material for: Impact of diabetes mellitus on postoperative outcomes in individuals with non-small-cell lung cancer: A retrospective cohort study
Source: PLoS One. 2020 Nov 9;15(11):e0241930. doi: 10.1371/journal.pone.0241930 (PMC7652320; doi:10.1371/journal.pone.0241930)
Supplement: S1 File — (XLS) [file pone.0241930.s002.xls]

## Sheet: DM analysis total
age	Sex	smoking	Ope. Time (min)	Intraoperative Bleeding (ml)	height	weight	BMI	BMI Category	CRP	Serum ALB	HbA1c	ASA	CVD	CAD	Arrhythmia	CKD	COPD	IP	Diabetes mellitus	Post-op complication 1	Post-op complication 2	Post-op complication 3	Post-op complication 4	Post-op complication 5	Clavien-Dindo Ⅰ	Clavien-Dindo Ⅱ	Clavien-Dindo Ⅲ	Clavien-Dindo Ⅳ	Clavien-Dindo Ⅴ	Discharge (POD)	NewStage	Survival (Years)	death_censor
69	F	ex	273	5	1.55	66.9	27.846	Overweight	0.1	3.9	5.2	2							Yes	Bacterial infection					Ⅱ					6	1A	4.31111	0
75	F	ex	154	2	1.49	42.8	19.2784	Normal	0.1	3.7	5.3	2							Yes	None					None					4	1A	5.49722	0
77	F	never	150	162	1.5	53	23.5556	Normal	0	4	5.4	2							Yes	None					None					11	1A	0.186111	0
77	F	never	150	162	1.5	53	23.5556	Normal	0	4	5.4	2							Yes	None					None					11	1A	0.186111	0
77	F	never	247	300	1.47	62.6	28.9694	Overweight	0.1	4.1	5.4	2		Yes					Yes	Wound dehiscence	Pleural effusion	Empyema			ⅢA	Ⅰ	ⅢA			66	3A	0.633333	1
71	F	never	105	5	1.5	46.5	20.6667	Normal	0.1	4	5.4	2							Yes	None					None					9	1A	3.03611	0
61	M	current	205	10	1.72	58	19.6052	Normal	0.3	4.1	5.4	3				Yes			Yes	None					None					8	1A	1.975	0
61	F	never	171	0	1.56	48.7	20.0115	Normal	0	4	5.5	2							Yes	None					None					6	1A	0.522222	0
71	M	never	180	0	1.67	62.5	22.4103	Normal	0	4.7	5.5	2							Yes	None					None					17		5.18056	0
67	F	never	191	0	1.48	43.7	19.9507	Normal	0	4	5.6	2							Yes	Skin rash					Ⅱ					11	1A	0.5	0
73	F	never	135	17	1.52	43.5	18.8279	Normal	0	4	5.6	3		Yes					Yes	Af					Ⅱ					17	1A	3.36667	0
67	F	never	267	115	1.57	74.3	30.1432	Obese	0	4	5.7	3							Yes	Renal insufficiency					Ⅱ					33	1A	3.71667	0
67	F	never	267	115	1.57	74.3	30.1432	Obese	0	4	5.7	3							Yes	Renal insufficiency					Ⅱ					33	1A	3.71667	0
67	F	never	267	115	1.57	74.3	30.1432	Obese	0	4	5.7	3							Yes	Renal insufficiency					Ⅱ					33	1A	3.71667	0
50	F	never	146	5	1.53	73.8	31.5263	Obese	0.1	4	5.7	1							Yes	None					None					6	3A	4.21111	0
72	F	current	211	5	1.58	48.5	19.428	Normal	0.1	3.9	5.7	2					Yes		Yes	None					None					10	1A	4.6	0
76	M	ex	135	17	1.59	49.6	19.6195	Normal	0.1	3.9	5.7	2							Yes	None					None					14		5.14167	0
73	F	never	267	115	1.4	50	25.5102	Overweight	0	4.2	5.7	2							Yes	Pleurodesis	Drug induced liver injury				ⅢA	Ⅱ				37		5.49722	0
77	M	ex	267	115	1.5	40	17.7778	Underweight	0.1	3.8	5.7	2							Yes	Pleurodesis					ⅢA					30		5.49722	0
72	F	current	211	5	1.58	48.5	19.428	Normal	0.1	3.9	5.7	2					Yes		Yes	None					None					10	1A	4.6	0
66	F	never	231	80	1.56	57	23.4221	Normal	0.1	4.3	5.8	2							Yes	None					None					10	1A	2.25833	0
73	F	never	115	5	1.49	56.2	25.3142	Overweight	0.7	4.7	5.8	2		Yes					Yes	None					None					5	1A	2.42778	0
69	F	current	118	20	1.52	51.2	22.1607	Normal	0.1	3.9	5.8	2							Yes	None					None					18		3.83889	0
67	M	ex	280	69	1.55	60.9	25.3486	Overweight	0	4.7	5.8	2							Yes	None					None					13	4	3.93333	0
78	M	ex	173	45	1.75	81.6	26.6449	Overweight	0.2	3.7	5.8	3							Yes	None					None					13		5.03333	0
68	M	ex	272	0	1.69	77.1	26.9949	Overweight	0.1	3.9	5.9	3		Yes					Yes	None					None					9	1A	0.0555556	0
72	F	never	243	50	1.51	53	23.2446	Normal	0	4.3	5.9	2							Yes	Atelectasis					ⅢA					16	1A	0.177778	0
72	F	current	259	40	1.49	48.1	21.6657	Normal	0	3.3	5.9	2	Yes						Yes	None					None					18	1A	0.186111	0
72	M	never	98	23	1.66	65.4	23.7335	Normal	0.6	4.2	5.9	2							Yes	Af					Ⅱ					15		1.02778	1
70	M	ex	227	160	1.63	56.2	21.1525	Normal	0.1	4.6	5.9	2							Yes	Chylothorax					ⅢA					22		1.97778	1
61	M	ex	120	40	1.63	54	20.3244	Normal	0	4.2	5.9	2							Yes	Air leakageage	Af				Ⅰ	Ⅱ				19		2.9	1
74	F	never	259	110	1.51	71	31.139	Obese	0.1	4.5	5.9	2							Yes	None					None					24		2.91944	1
74	M	ex	173	5	1.78	56.6	17.8639	Underweight	0.2	3.8	5.9	2	Yes						Yes	Delirium					Ⅱ					5	1A	3.41389	0
59	M	current	156	105	1.69	66	23.1084	Normal	0	4.4	5.9	2							Yes	None					None					7	1A	4.43889	0
70	M	ex	280	230	1.6	61	23.8281	Normal	0.4	4.5	5.9	2		Yes					Yes	Atelectasis					ⅢA					15		5.01111	0
69	F	never	189	0	1.55	43	17.898	Underweight	0	4.1	6	2							Yes	None					None					7	1A	0.116667	0
69	F	never	189	0	1.55	43	17.898	Underweight	0	4.1	6	2							Yes	None					None					7	1A	0.116667	0
69	F	never	189	0	1.55	43	17.898	Underweight	0	4.1	6	2							Yes	None					None					7	1A	0.116667	0
72	M	ex	243	100	1.62	56.9	21.6811	Normal	0.5	4.7	6	2							Yes	None					None					11	1B	0.283333	0
61	M	never	236	35	1.7	94.1	32.5606	Obese	0	4.2	6	1			Yes				Yes	None					None					10	1A	3.24444	0
75	M	ex	296	175	1.69	58	20.3074	Normal	0.5	4.3	6	2						Yes	Yes	None					None					9	1A	1.43611	1
71	M	ex	258	250	1.65	54	19.8347	Normal	0.8	4.1	6	2		Yes					Yes	Pleurodesis					ⅢA					26		0.933333	1
73	M	current	110	80	1.62	72	27.4348	Overweight	2	4.1	6	2							Yes	Air leakage					Ⅰ					22		2.05	1
63	F	never	142	20	1.58	47	18.8271	Normal	0	3.8	6.1	2							Yes	None					None					5	1A	0.208333	0
72	M	ex	267	250	1.66	49.6	17.9997	Underweight	0.1	4.2	6.1	2							Yes	Chylothorax					ⅢA					15	2A	2.51389	0
66	M	ex	360	643	1.8	65.7	20.2778	Normal	0	3.6	6.1	2							Yes	Pleural effusion					Ⅰ					11	1A	3.99444	0
72	F	never	211	10	1.44	52.8	25.463	Overweight	0	4.5	6.1								Yes	None					None					13		5.49722	0
66	M	current	0	80	1.66	65.7	23.8424	Normal	0	4	6.1	2							Yes	Drug induced liver injury	Bacterial infection	Af			Ⅱ	Ⅱ	Ⅱ			16	2A	0.558333	0
79	M	ex	120	20	1.6	59.4	23.2031	Normal	0.3	4	6.1	2							Yes	Af					Ⅱ					30		2.38611	0
79	M	ex	233	70	1.59	56.5	22.3488	Normal	0.2	3.9	6.1	2	Yes						Yes	None					None					14	3A	3.63611	0
65	M	ex	252	60	1.57	62.9	25.5183	Overweight	0.1	4.2	6.2	2	Yes	Yes					Yes	Drug induced liver injury					Ⅱ					9	1A	0.3	0
66	M	current	270	125	1.68	66.1	23.4198	Normal	0.2	3.7	6.2	2							Yes	None					None					12	1A	0.669444	0
63	M	ex	305	250	1.65	73	26.8136	Overweight	0.2	4.6	6.2	2							Yes	None					None					17		5.49722	0
75	F	never	206	5	1.51	62.2	27.2795	Overweight	0.1	3.8	6.2	2							Yes	None					None					16	1A	5.49722	0
74	M	ex	300	50	1.55	55.6	23.1426	Normal	0.4	3.8	6.2	2					Yes		Yes	None					None					14	1B	1.48611	0
64	M	current	110	5	1.67	100.6	36.0716	Obese	0.1	4.1	6.2	2							Yes	None					None					9	1A	0.275	0
72	M	ex	274	50	1.56	57.7	23.7097	Normal	0.1	3.8	6.3	2		Yes					Yes	None					None					7	1A	0.152778	0
69	M	never	227	150	1.6	56.3	21.9922	Normal	0	3.8	6.3	2							Yes	None					None					7	1A	0.486111	0
72	M	ex	65	5	1.58	46.3	18.5467	Normal	0.1	3.8	6.3	2							Yes	None					None					16	1A	3.18889	0
70	M	ex	197	5	1.67	66.5	23.8445	Normal	0.1	4.2	6.3	2							Yes	None					None					8	1A	4.16667	0
77	M	current	89	35	1.71	55	18.8092	Normal	0.1	4.4	6.3	3							Yes	None					None					26		2.675	0
80	M	current	202	99	1.67	46.5	16.6732	Underweight	0	4	6.3	1							Yes	Pleurodesis					ⅢA					12	1A	0.163889	0
83	M	ex	120	55	1.55	55.6	23.1426	Normal	0.4	4	6.3	2							Yes	None					None					16		4.96667	0
85	M	ex	218	75	1.56	53.1	21.8195	Normal	0.3	2.8	6.3	2							Yes	Pleurodesis					ⅢA					9	2A	0.858333	1
67	M	current	250	50	1.62	58	22.1003	Normal	0.1	4.2	6.3	2							Yes	None					None					32		1.98889	1
66	M	ex	281	110	1.62	75.4	28.7304	Overweight	0.1	3.7	6.4	2			Yes				Yes	None					None					6	1A	4.50556	0
66	M	current	250	340	1.67	70	25.0995	Overweight	0	4.8	6.4	2							Yes	None					None					14		5.49722	0
67	M	current	257	70	1.75	60.6	19.7878	Normal	0.4	2.7	6.4	2							Yes	Pleurodesis	Pneumonia	ARDS	Af		ⅢA	Ⅱ	ⅣA	Ⅱ		28	2B	0.111111	1
66	M	current	170	30	1.64	63.4	23.5723	Normal	3	3.5	6.4	2		Yes					Yes	Af					Ⅱ					13	1A	0.308333	0
66	M	ex	236	15	1.75	61.9	20.2122	Normal	0	4.8	6.4	2	Yes						Yes	None					None					8	1A	3.50833	0
77	M	ex	220	150	1.68	56	19.8413	Normal	1	3.6	6.4	2							Yes	None					None					20		5.11667	0
72	M	ex	318	1110	1.6	52.2	20.3906	Normal	0.1	3.7	6.5	2							Yes	Anemia	Delirium				Ⅱ	Ⅱ				12	1A	0.0694444	0
85	F	never	165	35	1.38	46.8	24.5747	Normal	0.2	3.7	6.5	2	Yes						Yes	Af					Ⅱ					9	2A	2.25556	0
61	F	never	248	150	1.56	66.5	27.3258	Overweight	0.1	3.9	6.5	2							Yes	Pneumonia					Ⅱ					15	1A	3.56389	0
63	M	ex	175	50	1.66	60.2	21.8464	Normal	0	3.5	6.5	2							Yes	Re-ope. (Air leakage)	Pleurodesis				ⅢB	ⅢA				23	1A	3.78889	0
63	M	ex	175	50	1.66	60.2	21.8464	Normal	0	3.5	6.5	2							Yes	Re-ope. (Air leakage)	Pleurodesis				ⅢB	ⅢA				23	1A	3.78889	0
72	M	never	101	50	1.62	66	25.1486	Overweight	0.1	3.8	6.5	2							Yes	None					None					4	1A	3.78889	0
73	M	ex	341	1450	1.74	70.2	23.1867	Normal	2.2	3.5	6.5	2							Yes	Anemia	Pleural effusion	Hypoxic			Ⅱ	Ⅰ	Ⅱ			14	2B	2.26389	1
62	F	current	177	5	1.53	61.8	26.4001	Overweight	0.2	4.4	6.5	2	Yes						Yes	None					None					3	1A	5.04444	0
62	M	ex	262	195	1.75	82.9	27.0694	Overweight	0.7	4	6.5	2							Yes	IP					ⅣA					27	3A	3.73333	0
64	M	current	110	5	1.64	100.6	37.4033	Obese	0.1	4.1	6.5	2							Yes	None					None					9	1A	5.05556	0
69	M	ex	120	5	1.67	69	24.7409	Normal	0.4	4.2	6.6								Yes	None					None					30		1.11667	1
74	M	ex	220	50	1.67	57.7	20.6892	Normal	0	4.4	6.6	2							Yes	None					None					8	1A	2.54722	0
74	M	ex	220	50	1.67	57.7	20.6892	Normal	0	4.4	6.6	2							Yes	None					None					8	1A	2.54722	0
78	M	ex	133	40	1.53	52	22.2137	Normal	0.4	4.4	6.6	2		Yes					Yes	Bacterial infection	Pleural effusion				Ⅱ	Ⅰ				24	1A	3.74167	0
89	M	current	147	5	1.61	59.2	22.8386	Normal	0	4.1	6.6	3		Yes	Yes				Yes	Af					Ⅱ					12	1A	0.291667	0
63	M	ex	192	30	1.66	66.6	24.169	Normal	0.4	3.9	6.6	2							Yes	None					None					7	2A	0.502778	0
67	M	current	310	247	1.64	65	24.1672	Normal	11.2	2.6	6.6	2					Yes		Yes	Pleurodesis					ⅢA					14	3A	3.43333	0
62	M	never	208	50	1.71	74.6	25.5121	Overweight	0	4.4	6.7	2							Yes	None					None					4	1A	2.43056	0
83	F	never	129	15	1.45	60.1	28.585	Overweight	0.1	3.7	6.7	2		Yes					Yes	None					None					8	2A	3.05278	0
80	F	never	225	5	1.44	62	29.8997	Overweight	0	3.7	6.7	2							Yes	None					None					6	1A	5.10278	0
62	M	current	129	30	1.68	67.2	23.8095	Normal	0.1	4.4	6.7								Yes	None					None					13		5.49722	0
77	M	ex	79	0	1.66	72.6	26.3463	Overweight	0.6	3.9	6.7	2					Yes		Yes	Bacterial infection					Ⅱ					8	1A	0.555556	0
73	M	ex	280	894	1.7	79.3	27.4394	Overweight	0.7	3.5	6.7	2							Yes	Bacterial infection	Intractable pain				Ⅱ	Ⅰ				24	2B	0.0555556	0
71	M	current	222	80	1.57	68.5	27.7902	Overweight	0.1	3.7	6.7	2				Yes			Yes	Anorexia					Ⅰ					10	2A	0.0972222	0
70	M	current	182	20	1.65	69.5	25.528	Overweight	0.4	3.9	6.7	3		Yes	Yes				Yes	None					None					5	1A	0.547222	0
64	M	current	260	0	1.69	81.2	28.4304	Overweight	0.6	3.5	6.8	2							Yes	None					None					10	1A	0.0888889	0
70	M	current	196	0	1.68	51.6	18.2823	Underweight	0.3	3.9	6.8	2							Yes	Drug induced liver injury	Anemia				Ⅱ					11	1A	0.433333	0
85	F	never	169	0	1.46	43.2	20.2665	Normal	0	4.1	6.8	2							Yes	None					None					9	1A	0.783333	0
65	M	ex	136	0	1.6	50.5	19.7266	Normal	0.2	4.3	6.8	2							Yes	None					None					6	2B	2.31944	0
72	M	ex	185	0	1.67	57.7	20.6892	Normal	17	3.6	6.8	2		Yes					Yes	None					None					17	1A	2.61389	0
77	F	ex	240	105	1.43	50.8	24.8423	Normal	0.2	4.3	6.8	2							Yes	None					None					12	2A	2.70556	0
71	M	current	173	5	1.63	77.8	29.2822	Overweight	0.1	4.1	6.8	3		Yes	Yes				Yes	None					None					15	1A	3.33611	0
58	M	ex	299	50	1.62	68.1	25.9488	Overweight	0.1	4	6.8	2							Yes	None					None					14	1A	3.81389	0
63	M	current	319	50	1.84	85.6	25.2836	Overweight	0.1	4.4	6.8	2							Yes	Pleurodesis					ⅢA					12	1A	0.102778	0
81	M	current	159	10	1.69	84	29.4107	Overweight	0.1	4	6.8	2					Yes		Yes	Pneumonia					Ⅱ					12	1A	1.51667	1
70	M	ex	299	5	1.77	66.8	21.3221	Normal	0.1	4.1	6.8	3							Yes	None					None					8	1A	3.83889	0
74	M	ex	261	132	1.59	60.5	23.931	Normal	0	3.9	6.9	2							Yes	None					None					8	1A	0.513889	0
74	M	ex	261	132	1.59	60.5	23.931	Normal	0	3.9	6.9	2							Yes	None					None					8	1B	0.513889	0
74	M	ex	261	132	1.59	60.5	23.931	Normal	0	3.9	6.9	2							Yes	None					None					8	1B	0.513889	0
61	F	never	198	107	1.56	61	25.0657	Overweight	0.1	4.6	6.9	2							Yes	None					None					8	1B	2.99444	0
76	M	ex	159	75	1.67	59.8	21.4421	Normal	0	4.4	6.9	2	Yes	Yes			Yes	Yes	Yes	None					None					9	1A	3.28056	0
70	M	ex	172	50	1.66	56.8	20.6126	Normal	0	4.7	6.9	2							Yes	Pleurodesis					ⅢA					20	1A	3.61667	0
68	M	ex	147	40	1.75	75.6	24.6857	Normal	0	4.4	7	3	Yes						Yes	None					None					14	1B	0.630556	0
68	F	ex	164	78	1.49	42.6	19.1883	Normal	0.3	3.6	7	2		Yes					Yes	None					None					12	1A	2.56111	0
67	M	current	261	132	1.63	60	22.5827	Normal	0	4.3	7	2							Yes	None					None					7		3.35278	1
75	M	ex	216	5	1.69	54.5	19.082	Normal	0.4	3.2	7	3							Yes	Pleurodesis					ⅢA					20	1A	0.0527778	0
71	M	current	251	110	1.66	63.4	23.0077	Normal	0.1	4.2	7	2							Yes	Brain stroke					Ⅱ					11	2B	1.89722	1
74	M	current	170	63	1.62	64.2	24.4627	Normal	0.1	4.3	7	2							Yes	None					None					10	1B	3.44444	0
74	M	never	162	20	1.6	51.7	20.1953	Normal	0	3.4	7.1	2							Yes	Wound dehiscence					ⅢA					18	1A	0.0944444	0
61	M	ex	156	53	1.67	60	21.5139	Normal	0.1	3.8	7.1	2							Yes	None					None					9	2B	0.116667	0
64	M	current	192	40	1.68	74.5	26.396	Overweight	0.1	4.2	7.1	2							Yes	Re-ope. (Air leakage)					ⅢB					26	1A	2.41111	0
80	M	ex	202	5	1.61	48	18.5178	Normal	0.2	3.1	7.1	2				Yes			Yes	None					None					8	1A	3.03611	1
60	M	current	190	20	1.7	72	24.9135	Normal	0.1	4.3	7.1								Yes	Pleurodesis					ⅢA					52		0.75	1
77	M	ex	128	5	1.65	62.1	22.8099	Normal	0.3	3.9	7.1	2							Yes	None					None					8	1B	2.98333	0
41	F	never	99	10	1.67	64.1	22.984	Normal	0	4.3	7.2	1							Yes	None					None					11		5.34444	0
75	M	ex	82	5	1.54	53.3	22.4743	Normal	0.1	4	7.2	2					Yes	Yes	Yes	None					None					4	1A	3.43889	0
66	M	current	167	34	1.64	77	28.6288	Overweight	0.2	4.5	7.2	2					Yes		Yes	None					None					11	3A	3.49167	0
65	M	current	250	55	1.63	85	31.9922	Obese	0.2	4.2	7.2	2							Yes	None					None					24		5.49722	0
63	M	current	180	33	1.61	62.4	24.0731	Normal	1.6	4.2	7.3								Yes	Pneumonia					Ⅱ					44		1.40833	1
69	F	ex	233	210	1.49	39	17.5668	Underweight	0.3	3.8	7.3	2							Yes	None					None					49		2.6	1
77	M	ex	101	32	1.64	52	19.3337	Normal	0	4	7.3	2					Yes		Yes	None					None					18		3.12222	1
81	M	current	286	610	1.62	59.5	22.6718	Normal	0	3.4	7.3	2	Yes					Yes	Yes	Cardiac failure					Ⅱ					13	1B	0.305556	0
72	M	ex	308	790	1.61	74.5	28.7412	Overweight	1.1	3.8	7.3	2							Yes	None					None					5	2B	1.25556	0
74	M	ex	166	5	1.66	66	23.9512	Normal	0	3.9	7.3	3	Yes						Yes	Pleurodesis					ⅢA					14	1B	3.96389	0
80	M	ex	93	0	1.76	89.9	29.0225	Overweight	0	3.8	7.4	2							Yes	Pleural effusion	Af				Ⅰ	Ⅱ				25	1B	0.416667	0
72	M	ex	96	55	1.61	54.2	20.9097	Normal	1.3	3.5	7.4	2	Yes	Yes					Yes	Bacterial infection					Ⅱ					10	1A	3.66944	0
64	M	ex	370	270	1.64	63	23.4236	Normal	0	4.5	7.4	2			Yes				Yes	None					None					17		5.49722	0
63	F	never	200	100	1.48	55.5	25.3378	Overweight	0.1	4.6	7.4	2							Yes	None					None					12		5.49722	0
71	M	ex	268	0	1.63	75	28.2284	Overweight	0.5	4.5	7.4	3	Yes	Yes					Yes	Hypoximia					Ⅱ					13	1A	0.577778	0
64	F	never	158	50	1.49	64.6	29.0978	Overweight	0.4	4.1	7.5	2						Yes	Yes	None					None					9	3A	1.70833	0
87	M	ex	117	5	1.62	59.2	22.5575	Normal	0.9	3	7.5	2							Yes	Air leakageage					Ⅰ					9	1B	2.55	0
82	F	never	117	0	1.51	51.7	22.6744	Normal	0	4.6	7.5	3							Yes	Air leakage					Ⅰ					12	1A	3.44167	0
67	M	ex	110	30	1.67	56	20.0796	Normal	0.1	3.9	7.5								Yes	None					None					14		5.49722	0
60	M	current	606	890	1.77	76.4	24.3864	Normal	0.1	4	7.5	2							Yes	MRSA infection	ARDS				Ⅱ	ⅣA				46	1A	1.66944	1
60	M	current	606	890	1.77	76.4	24.3864	Normal	0.1	4	7.5	2							Yes	MRSA infection	ARDS				Ⅱ	ⅣA				46	1A	1.66944	1
81	M	ex	97	0	1.57	56.8	23.0435	Normal	0	3.9	7.6	3		Yes			Yes		Yes	None					None					5	1A	0.194444	0
62	M	ex	263	120	1.67	67	24.0238	Normal	0.1	4.6	7.6	2							Yes	Air leakageage					Ⅰ					14		1.48056	1
74	F	ex	110	20	1.45	45	21.4031	Normal	0.1	4.6	7.6	2							Yes	None					None					20		2.44444	1
53	F	never	183	5	1.54	83.7	35.2926	Obese	0.5	3.8	7.6	2							Yes	Bacterial infection					Ⅱ					11	1A	3.48889	0
67	M	current	260	5	1.64	59.2	22.0107	Normal	0.2	3.8	7.6	2							Yes	None					None					8	1A	3.28333	0
79	F	ex	155	5	1.41	53	26.6586	Overweight	0.2	3.7	7.6	2							Yes	IP					ⅣA					36	1B	4.20833	0
52	M	current	231	100	1.6	62	24.2187	Normal	0.1	4.3	7.6	2							Yes	None					None					14		5.49722	0
56	M	current	186	55	1.68	58	20.5499	Normal	0	4.1	7.7	2							Yes	None					None					5	1A	0.158333	0
65	M	ex	40	0	1.72	71	23.9995	Normal	0.1	3.8	7.7	2		Yes					Yes	None					None					2	1A	0.194444	0
64	M	ex	553	615	1.59	51.9	20.5293	Normal	0.1	3.8	7.7	2		Yes					Yes	Anemia	Bacterial infection				Ⅱ	Ⅱ				18	2B	0.519444	0
72	F	current	110	5	1.52	52.1	22.5502	Normal	3.4	3.7	7.7	2							Yes	None					None					15	2B	2.88056	0
74	M	ex	143	5	1.65	66.6	24.4628	Normal	1.5	3.4	7.7	2	Yes						Yes	None					None					7	1B	3.48611	0
70	F	ex	110	29	1.43	53.2	26.0159	Overweight		5	7.7	2							Yes	None					None					26		5.49722	0
78	F	never	130	30	1.48	49.8	22.7356	Normal	0	4.2	7.8	2		Yes					Yes	None					None					13	1A	3.73056	0
63	M	current	200	30	1.72	73	24.6755	Normal	0	4.1	7.8	2							Yes	None					None					10	1B	3.37222	0
76	M	ex	161	5	1.61	57	21.9899	Normal	0.1	4	7.9	2					Yes		Yes	None					None					9	2A	0.313889	0
71	M	ex	254	105	1.57	65.6	26.6137	Overweight	0.1	3.3	7.9	2	Yes					Yes	Yes	None					None					15	1B	0.397222	0
63	M	current	353	180	1.71	87.6	29.9579	Overweight	2.8	3.9	7.9	2							Yes	Bacterial infection					Ⅱ					13	2A	0.15	0
61	M	current	199	10	1.62	61	23.2434	Normal	0.1	4	7.9	2							Yes	None					None					9		5.13611	0
61	M	ex	158	40	1.68	56.2	19.9121	Normal	0.1	4.1	7.9	2							Yes	None					None					6	1B	4.59167	0
63	M	current	230	80	1.64	84	31.2314	Obese	0.2	4	7.9	2							Yes	Rib fracture					Ⅱ					17		5.09444	0
60	M	current	305	60	1.57	93.3	37.8514	Obese	0.2	4.5	7.8	2							Yes	None					None					7	1A	2.35278	1
60	M	current	305	60	1.6	86.5	33.7891	Obese	0.2	4.5	7.6	2							Yes	None					None					7	2A	2.25833	1
76	M	ex	295	400	1.69	51.3	17.9616	Underweight	0.1	4.2	7.7	2	Yes						Yes	Pleurodesis	Bacterial infection	Anemia			ⅢA	Ⅱ	Ⅱ			32	1B	3.40833	0
76	M	ex	200	25	1.63	72.3	27.2122	Overweight	0.1	3.9	8.1	3				Yes			Yes	None					None					12	1A	4.25278	0
83	M	ex	196	30	1.59	47.1	18.6306	Normal	0.2	3.4	8.1	2					Yes	Yes	Yes	Re-ope. (Air leakage)	Ileus	Af			ⅢB	Ⅱ	Ⅱ			25	2A	0.522222	0
65	M	ex	100	40	1.65	61	22.4059	Normal	0.3	4.1	8.1	2							Yes	None					None					13		0.658333	1
75	M	ex	99	18	1.54	53.4	22.5164	Normal	0	3.9	8.1	2					Yes		Yes	None					None					7	1A	2.75556	0
71	M	ex	323	8	1.6	55.2	21.5625	Normal	0.1	3.8	8.2	3				Yes			Yes	Pleural effusion					Ⅰ					15	1A	0.322222	0
66	M	current	120	20	1.66	54.7	19.8505	Normal	0	3.7	8.2	2							Yes	None					None					13		1.76389	1
64	F	never	90	30	1.47	50	23.1385	Normal	0	4.4	8.2	2							Yes	None					None					7		4.71389	0
43	M	current	306	330	1.74	56.7	18.7277	Normal	1.6	4.2	8.2	2							Yes	Pleurodesis					ⅢA					19		5.49722	0
74	M	ex	223	0	1.62	52.5	20.0046	Normal	0.1	4	8.2	3						Yes	Yes	None					None					8	1B	0.230556	0
76	F	never	138	0	1.5	47.9	21.2889	Normal	0.9	3.9	8.3	2	Yes						Yes	None					None					8	2A	0.116667	0
69	F	ex	176	140	1.49	45	20.2694	Normal	0.1	4.4	8.3	2							Yes	None					None					21		0.644444	1
67	M	current	167	30	1.63	55	20.7008	Normal	0.1	4.2	8.3	2							Yes	None					None					20		1.46667	1
71	M	current	155	30	1.61	60.7	23.4173	Normal	9	4	8.3	2							Yes	Bacterial infection					Ⅱ					14		2.12222	1
51	M	current	109	20	1.73	73	24.3911	Normal	2.4	4.5	7.4								Yes	None					None					16		5.49722	0
69	M	current	170	100	1.69	54.7	19.152	Normal	0.4	3.6	8.4	2						Yes	Yes	None					None					22	2A	3.40556	0
68	F	never	191	15	1.59	80.5	31.8421	Obese	0.1	4.3	8.4	2							Yes	None					None					12	3A	3.68056	0
73	M	current	187	5	1.69	64.1	22.4432	Normal	0.1	3.9	7.4	2				Yes			Yes	Hyperglycemia					Ⅱ					8	2A	3.79167	0
76	M	current	150	10	1.58	71.2	28.5211	Overweight	0	4.3	8.5	2							Yes	Bacterial infection					Ⅱ					15	3A	3.51667	0
64	M	ex	199	120	1.59	53	20.9644	Normal	0.2	4.1	7.4	2							Yes	None					None					13		5.49722	0
67	M	current	268	250	1.68	63.9	22.6403	Normal	0.1	4	8.6	2			Yes		Yes		Yes	None					None					7	1A	2.01944	1
65	M	current	255	75	1.62	85.4	32.5408	Obese	0.9	3.9	7.7	2							Yes	None					None					10	1A	3.4	0
52	M	ex	265	220	1.7	63	21.7993	Normal	0.1	4.1	8.8	2							Yes	Pleurodesis					ⅢA					30		5.06667	0
69	M	ex	310	270	1.62	47.9	18.2518	Underweight	0.2	3.6	8.8	2							Yes	Pleurodesis	Atelectasis				ⅢA	ⅢA				43		5.49722	0
71	F	current	249	10	1.51	67.4	29.5601	Overweight	0	4.1	8.9	3	Yes						Yes	None					None					11	1A	0.352778	0
74	M	ex	183	9	1.56	45.2	18.5733	Normal	0.2	4	9.1	3					Yes		Yes	None					None					14	1B	0.275	0
72	M	ex	225	220	1.76	56	18.0785	Underweight	0.3	4.6	9.3	2		Yes					Yes	Pleural effusion	Rec. N. palsy				Ⅰ	Ⅰ				21		5.49722	0
72	M	current	139	20	1.63	50.2	18.8942	Normal	0.6	4.1	9.6								Yes	None					None					15		0.658333	1
64	M	current	235	180	1.69	50.5	17.6815	Underweight	0.6	3.6	9.6	2					Yes		Yes	None					None					9	2B	0.794444	1
72	M	current	143	70	1.61	51	19.6752	Normal	0.1	4.3	9.9	2							Yes	Pleural effusion					Ⅰ					22		3.83611	1
59	M	current	277	700	1.65	63.3	23.2507	Normal	0.1	3.1	9.9	2				Yes			Yes	None					None					16	2A	0.397222	0
68	M	current	297	140	1.58	68.4	27.3995	Overweight		4.8	10.4	3							Yes	None					None					26		3.40833	1
64	F	never	205	0	1.5	60.5	26.8889	Overweight	0	4	11.7	2							Yes	Pleurodesis					ⅢA					18	1A	0.252778	0
55	M	current	95	10	1.72	59.6	20.146	Normal	4.4	3.4	14.8	2							Yes	None					None					25	3A	1.63889	1
62	F	never	51	5	1.46	61.7	28.9454	Overweight	0.4	4.1	7.3	3							Yes	None					None					6	1A	0.0305556	0
73	M	ex	231	0	1.62	59.1	22.5194	Normal	0.1	4	7.7	2			Yes				Yes	Af					Ⅱ					8	1A	0.0527778	0
70	F	never	150	20	1.53	40.9	17.4719	Underweight	0	3.6	7.1	2			Yes				Yes	Nausea					Ⅱ					11	1A	0.0555556	0
70	F	never	247	20	1.53	40.9	17.4719	Underweight	0	3.6	7.4	2			Yes				Yes	Nausea					Ⅱ					11	1A	0.0555556	0
70	F	never	105	20	1.53	40.9	17.4719	Underweight	0	3.6	7.1	2			Yes				Yes	Nausea					Ⅱ					11	1B	0.0555556	0
74	F	ex	272	0	1.59	62	24.5243	Normal	0	4.2	6.3	2							Yes	None					None					14	1A	0.0638889	0
70	M	current	179	120	1.6	58.8	22.9687	Normal	0.2	3.7	6.6	2					Yes		Yes	None					None					6	1B	0.125	0
65	M	ex	154	1230	1.67	66	23.6652	Normal	0	4	6.8	2							Yes	Severe pain	Anemia				Ⅰ	Ⅱ				13	1A	0.155556	0
75	M	ex	304	110	1.69	80.4	28.1503	Overweight	0.1	4.1	6.9	2							Yes	Bacterial infection					Ⅱ					11	1A	0.233333	0
79	M	never	439	427	1.56	60	24.6548	Normal	0.1	4.5	6.2	2							Yes	Delirium	Anemia				Ⅱ	Ⅱ				20	2B	0.269444	0
68	F	never	230	50	1.52	47.1	20.3861	Normal	0	4.5	6	2							Yes	None					None					8	1A	0.280556	0
77	F	never	222	115	1.57	41.8	16.9581	Underweight	0	4.2	6.4	2							Yes	Rer N Palsy	Bacterial infection				Ⅰ	Ⅱ				14	1A	0.313889	0
69	F	never	232	0	1.5	52.4	23.2889	Normal	0.1	4.6	6.5	2							Yes	Pleurodesis					ⅢA					19	1A	0.427778	0
44	F	never	274	50	1.69	81.3	28.4654	Overweight	0.9	4.3	6.2	2							Yes	Bacterial infection					Ⅱ					12	1A	0.544444	0
51	M	ex	231	200	1.73	63.8	21.3171	Normal	0	4.2	6.9	2							Yes	None					None					7	1A	0.716667	0
71	M	ex	139	20	1.63	56	21.0772	Normal	1.4	4	6.3	2							Yes	Pleurodesis					ⅢA					58		1.24167	1
74	M	never	293	0	1.6	53	20.7031	Normal	0.1	3.3	6.5	2							Yes	None					None					17	1A	1.81944	0
74	M	never	293	0	1.6	53	20.7031	Normal	0.1	3.3	6.4	2							Yes	None					None					17	1A	1.81944	0
81	F	never	208	115	1.37	45.4	24.1888	Normal	0.1	3.5	6.8	2							Yes	None					None					7	1A	2.01111	0
59	M	ex	256	136	1.7	64.1	22.1799	Normal	0.1	4.3	6.1	2							Yes	None					None					17	1B	2.02222	0
61	F	ex	170	22	1.52	54	23.3726	Normal	0	4.5	6.8	2							Yes	Drug induced liver injury					Ⅱ					11	1A	2.21389	0
73	M	never	287	19	1.55	57.8	24.0583	Normal	0	4.5	6.5	2							Yes	Atelectasis	Pleurodesis	Rer N Palsy			ⅢA	ⅢA	Ⅰ			23	1A	2.47222	0
75	M	current	242	55	1.74	75	24.7721	Normal	0.4	4	6.2	2		Yes					Yes	None					None					8	1A	2.71944	0
82	M	ex	223	290	1.51	51.6	22.6306	Normal	10.2	3.7	6.6	2					Yes		Yes	HOT induction					Ⅱd					41		3.2	1
75	F	ex	152	105	1.43	61.5	30.0748	Obese	0	4.9	6.8	2							Yes	None					None					18	3A	3.375	0
81	M	ex	164	50	1.57	52.3	21.2179	Normal	0.1	3.7	6.2	2							Yes	None					None					10	1A	3.40833	0
71	F	never	180	50	1.5	56.8	25.2444	Overweight	0	4.4	6.3	2							Yes	None					None					10	3A	3.47222	0
78	F	never	200	20	1.47	47.1	21.7965	Normal	0.1	3.9	6.4	2						Yes	Yes	None					None					13	1A	3.54722	0
75	F	never	189	30	1.55	55	22.8928	Normal	3	3.8	6.5	2		Yes					Yes	None					None					12	1A	3.63056	0
66	M	ex	180	20	1.67	88	31.5537	Obese	1.3	4.4	6.7	2		Yes		Yes			Yes	None					None					10	2B	3.74167	0
66	M	ex	165	100	1.62	64.9	24.7295	Normal	0.1	4.2	6.6	2			Yes				Yes	None					None					9	1A	4.06667	0
62	M	current	195	150	1.61	65	25.0762	Overweight	0	4.2	6.8	2					Yes		Yes	None					None					6	1A	4.4	0
80	M	ex	101	5	1.62	59.3	22.5956	Normal	0	4	6.5	3							Yes	None					None					4	1A	4.43611	0
70	M	ex	361	130	1.73	72.4	24.1906	Normal	0.1	3.7	6.3	3	Yes	Yes					Yes	Atelectasis					ⅢA					25	1A	4.68611	0
73	F	never	250	185	1.57	57	23.1247	Normal	0	4.5	6.7	2							Yes	None					None					15		5.49722	0
66	F	current	289	60	1.47	48	22.213	Normal	0.1	4.1	6.5	2							Yes	None					None					12		5.49722	0
82	M	ex	192	50	1.7	68.6	23.737	Normal	1.2	3.3	6.4	3	Yes						Yes	None					None					9	2A	0.316667	1
62	M	current	244	190	1.67	57.1	20.474	Normal	0.3	3.9	6.8	2							Yes	None					None					11	2B	0.558333	1
79	M	current	197	479	1.68	52.1	18.4595	Underweight	0.1	4	6.6	3		Yes	Yes				Yes	None					None					9	1A	4.33889	0
76	M	ex	235	50	1.61	70.4	27.1594	Overweight	0	3.2	6.3	2		Yes					Yes	None					None					13	2A	0.0638889	0
81	M	current	172	25	1.58	60.2	24.1147	Normal	0.1	4.1	6.5	2							Yes	Rer N Palsy					Ⅰ					7	1B	0.144444	0
76	M	current	172	0	1.56	64.5	26.5039	Overweight	0.1	3.9	6.7	2							Yes	None					None					11	1A	0.144444	0
76	M	current	172	0	1.56	64.5	26.5039	Overweight	0.1	3.9	6.9	2							Yes	None					None					11	1A	0.144444	0
68	M	ex	291	35	1.69	62.5	21.883	Normal	0	4.1	6.1	2							Yes	Rer N Palsy					Ⅰ					14	2A	0.213889	0
60	M	current	376	400	1.73	70.5	23.5557	Normal	11.8	2.9	6.3	2							Yes	None					None					7	2B	0.263889	0
51	M	ex	192	250	1.79	64	19.9744	Normal	6	3.9	6.4	2							Yes	None					None					26		0.394444	1
74	M	current	233	344	1.61	46.7	18.0163	Underweight	0.1	3.1	6.5	2							Yes	Rer N Palsy	Pleurodesis	Radiation pneumonitis			Ⅰ	ⅢA	Ⅱ			33	0	0.425	1
71	M	ex	100	60	1.54	61.8	26.0584	Overweight	0.9	4.6	6.3	3						Yes	Yes	Pleurodesis					ⅢA					47	1B	0.666667	0
68	M	ex	193	100	1.62	87	33.1504	Obese	1	4.4	5.9	2	Yes						Yes	None					None					13	3A	1.60833	1
66	M	ex	120	39	1.72	65	21.9713	Normal	0	3.9	6	2							Yes	Pleurodesis					ⅢA					54		2.61389	1
66	M	ex	130	30	1.61	59.2	22.8386	Normal	0.3	3.9	6	2			Yes				Yes	Af					Ⅱ					12	3A	3.38611	0
77	M	ex	182	40	1.52	48.6	21.0353	Normal	0.3	3.9	6.4	2							Yes	None					None					9	1B	3.49722	0
71	M	current	208	5	1.66	70.6	25.6206	Overweight	0.1	4.2	6.6	2					Yes	Yes	Yes	None					None					7	1A	3.78889	0
79	M	current	98	20	1.66	60.5	21.9553	Normal	0.1	4.3	6.3	2							Yes	None					None					9	1A	3.82778	0
77	M	current	86	40	1.7	85.1	29.4464	Overweight	0.1	4.7	6.4	2							Yes	None					None					10	1A	3.85278	0
75	F	ex	74	58	1.57	50	20.2848	Normal	0.1	3.8	6.6	2							Yes	None					None					18		5.16944	1
72	F	ex	282	245	1.55	62	25.8065	Overweight	0.1	3.6	4.5	3							None	Immobility					Ⅰ					27	2A	0.219444	0
62	M	ex	165	50	1.64	65.1	24.2043	Normal	0.1	4.8	4.6	1							None	None					None					5	1A	3.85	0
62	M	ex	165	50	1.64	65.1	24.2043	Normal	0.1	4.8	4.6	1							None	None					None					5	1A	3.85	0
53	M	ex	300	260	1.7	70	24.2215	Normal	0.1	4.4	4.7	2							None	Pleurodesis	Drug induced liver injury				Ⅲa	Ⅱ				21		2.21944	1
81	F	current	205	50	1.43	43	21.0279	Normal	0	3.8	4.8	2							None	Delirium					Ⅱ					5	1A	2.225	0
78	M	ex	140	20	1.56	42.8	17.5871	Underweight	12.2	2	4.8	2	Yes						None	Wound dehiscence	Pneumonia				Ⅲa	Ⅱ				73	3A	2.03333	0
45	F	never	114	0	1.51	47.4	20.7886	Normal	0	3.8	4.9	2							None	None					None					14	1A	0.0611111	0
58	F	never	206	45	1.54	58.3	24.5826	Normal	0.1	5.2	5	2						Yes	None	Pleurodesis					Ⅲa					28	3A	2.96389	1
76	F	ex	89	210	1.45	56.2	26.7301	Overweight	0.1	4.5	5	3							None	None					None					11		4.38889	0
66	M	current	229	400	1.72	96	32.45	Obese	0.3	4.7	5.1	2						Yes	None	Af	HOT induction	PE			Ⅱd	Ⅱ	Ⅱ			32		4.62222	1
73	M	ex	200	30	1.65	61	22.4059	Normal	0	4.6	5.1	2							None	None					None					11		5.02778	0
78	M	ex	156	20	1.68	73.6	26.0771	Overweight			5.1	3							None	None					None					15		5.08889	0
75	M	current	228	50	1.64	63.3	23.5351	Normal	0.1	3.6	5.2	2							None	Pneumonia					Ⅱ					23	2A	0.819444	0
52	F	never	194	36	1.56	36.9	15.1627	Underweight	0	4.5	5.2	2							None	None					None					8	1A	1.54444	0
72	F	never	306	70	1.46	48.4	22.7059	Normal	0.1	4	5.2	2							None	None					None					20	1A	3.48056	0
66	M	ex	269	40	1.71	47.6	16.2785	Underweight	0.1	4.1	5.3	3							None	Aspiration	Air leakage				Ⅲa	Ⅰ				21	1A	0.252778	0
48	F	never	114	5	1.65	66	24.2424	Normal	0	3.9	5.3	1							None	None					None					4	1A	4.00556	0
78	F	ex	120	10	1.48	47.2	21.5486	Normal	0.2	4.1	5.3	2							None	None					None					16		3.90833	0
54	M	current	261	80	1.8	66.8	20.6173	Normal	0	4.3	5.4	2							None	None					None					9	1A	0.230556	0
60	F	never	205	0	1.57	59.8	24.2606	Normal	0.1	4.5	5.4	2							None	None					None					7	1A	2.71667	0
60	M	ex	114	221	1.6	56.2	21.9531	Normal	0.3	3.8	5.4	2							None	Rer N Palsy					Ⅰ					17		3.22778	1
69	F	ex	200	201	1.55	59	24.5578	Normal	0.2	4.4	5.4	1							None	Chylothorax					Ⅲa					15	1B	4.43056	0
69	F	ex	120	120	1.55	59	24.5578	Normal	0.2	4.4	5.4	1							None	Chylothorax					Ⅲa					15		4.43056	0
65	M	current	150	30	1.67	52.8	18.9322	Normal	0	4.2	5.5	3		Yes			Yes		None	None					None					9	1A	0.252778	0
31	M	current	182	50	1.79	82	25.5922	Overweight	4.6	4.7	5.5	2							None	None					None					26		1.81389	1
72	F	never	145	5	1.51	59.5	26.0953	Overweight	0.1	3.6	5.5	2							None	None					None					9	1A	2.73333	0
71	M	ex	260	20	1.74	58.9	19.4544	Normal	0.1	4.3	5.5	3			Yes				None	Drug induced liver injury					Ⅱ					11		0.633333	0
65	M	current	174	20	1.7	69.7	24.1176	Normal	0.3	4.3	5.5	2							None	None					None					18		5.49722	0
70	M	ex	232	75	1.58	63	25.2363	Overweight	0	3.8	5.6	2					Yes		None	None					None					6	1A	0.0861111	0
68	M	ex	263	55	1.7	64	22.1453	Normal	0.1	4.4	5.6	2							None	None					None					6	1B	0.155556	0
64	F	never	247	30	1.47	48.8	22.5832	Normal	0	4.4	5.6	2							None	None					None					7	1A	0.416667	0
71	F	current	180	20	1.4	57.6	29.3878	Overweight	0	3.4	5.6	2							None	Wound dehiscence					Ⅲa					33		4.54444	0
69	M	current	192	5	1.53	57.1	24.3923	Normal	0.1	4.3	5.6	2	Yes						None	None					None					14	1A	3.13611	0
65	M	current	247	150	1.76	63.8	20.5966	Normal	0.1	3.9	5.6	3				Yes	Yes		None	None					None					8	1A	3.69722	0
56	F	never	144	10	1.57	40.7	16.5118	Underweight	0	4.3	5.7	2							None	None					None					5	2A	0.180556	0
71	M	ex	368	350	1.73	69.5	23.2216	Normal	0.5	3.5	5.7	3							None	Pleurodesis					Ⅲa					12	1A	0.194444	0
67	F	never	204	50	1.41	55.8	28.067	Overweight	0	4.5	5.7	2							None	None					None					11	1A	0.319444	0
60	M	never	200	20	1.56	54	22.1893	Normal	0	4.2	5.7								None	Drug induced liver injury					Ⅱ					24		5.01111	0
67	F	never	140	10	1.54	56	23.6128	Normal	0.7	4	5.7	2							None	Pyothorax (décor.)					Ⅲb					47		5.49722	0
56	M	current	516	1203	1.7	65.9	22.8028	Normal	0.5	4.1	5.7	2							None	Af					Ⅱ					48	2B	1.06944	1
69	M	current	222	30	1.68	62.7	22.2151	Normal	0	4.7	5.7	2							None	None					None					9		5.09722	0
73	F	never	241	560	1.5	58.1	25.8222	Overweight	0	4.1	5.8	1							None	None					None					7	1A	0.0416667	0
59	M	ex	195	180	1.73	92.1	30.7728	Obese	0.5	3.8	5.8	2							None	Bacterial infection					Ⅱ					9	2B	0.797222	0
		ex	48	0	1.65	67	24.6097	Normal	0	4	5.8	2							None	None					None					5		2.91111	1
75	M	ex	102	20	1.58	57.4	22.9931	Normal	0.4	3.9	5.8	3							None	Re-intubation					Ⅳa					20		2.525	1
67	F	ex	298	35	1.6	38	14.8437	Underweight	0	4.6	5.9	3					Yes		None	None					None					10	1A	2.46389	0
66	F	never	222	29	1.43	43.9	21.468	Normal	0	4.3	5.9	2							None	None					None					10		4.86389	0
68	M	ex	190	30	1.77	65	20.7476	Normal	0.1	4	5.9	2							None	None					None					34		5.00556	0
68	M	ex	111	40	1.77	66.5	21.2263	Normal	0	4.5	5.9	2							None	None					None					34		5.05556	0
65	M	ex	389	879	1.72	58.1	19.639	Normal	0.2	4	5.9	3							None	None					None					13	2A	2.75556	0
78	M	ex	240	20	1.52	66	28.5665	Overweight	0.1	4.4	5.9	2							None	None					None					29		5.49722	0
73	M	ex	175	0	1.53	46	19.6506	Normal	0	3.9	6								None	None					None					14		2.40556	1
58	M	ex	140	2	1.73	53	17.7086	Underweight	0	4.9	6	2							None	None					None					11		3.29167	0
82	M	ex	130	10	1.7	69.2	23.9446	Normal	0.4	3.5	6	3							None	None					None					11		0.719444	1
80	M	ex	200	20	1.68	55	19.487	Normal	0.1	3.9	6.1	2							None	Pleurodesis					Ⅲa					12		4.60278	0
60	F	ex	99	10	1.5	60.7	26.9778	Overweight	0.1	3.9	6.1	1							None	None					None					9		5.49722	0
70	M	current	218	0	1.68	65.7	23.2781	Normal	0.1	4.3	6.1	1					Yes		None	None					None					6	1B	2.21667	0
64	M	ex	273	10	1.64	72	26.7698	Overweight	0.1	4.4	6.2	2							None	None					None					15		4.08056	0
74	M	never	154	30	1.6	62.5	24.4141	Normal	0.1	4	6.2	2		Yes					None	None					None					10	2A	3.45556	1
79	M	current	150	200	1.63	67.8	25.5185	Overweight	0.8	4.4	6.3	2							None	None					None					11		0.566667	1
77	M	ex	150	30	1.5	54	24	Normal	0.1	4.3	6.3	2							None	Pleurodesis					Ⅲa					25		3.03056	1
65	M	ex	247	120	1.75	73.4	23.9673	Normal	0.1	4.1	6.3								None	None					None					12		5.025	0
69	F	never	105	75	1.63	64	24.0882	Normal	0.1	4.2	6.4	2							None	None					None					12		4.025	0
84	M	ex	205	75	1.66	58	21.048	Normal	0.1	3.8	6.5	2						Yes	None	None					None					7	2A	2.36389	0
63	M	never	174	0	1.68	73.2	25.9354	Overweight	0.3	4.1	6.6	2							None	None					None					8	1A	2.81667	0
67	M	current	120	0	1.78	69.8	22.03	Normal	0.4	4.5	6.7	2							None	None					None					9		4.17778	0
80	M	never	96	0	1.66	57.8	20.9755	Normal	0.1	4.4	6.8	2							None	None					None					13		5.025	0
68	F	ex	89	10	1.59	46.1	18.235	Underweight	0.2	3.8	7	2							None	None					None					9		3.55556	0
53	M	current	150	90	1.64	58	21.5645	Normal		4.3	7								None	None					None					23		5.49722	0
76	M	ex	200	75	1.6	50.5	19.7266	Normal	0.3	3.8	7.2	3							None	Air leakage					Ⅰ					16		5.16111	0
75	F	never	190	88	1.44	50.6	24.402	Normal	0.1	4.1	7.3	2							None	None					None					12		4.71389	0
72	F	never	139	82	1.46	40.3	18.906	Normal	0	4	7.5	2							None	None					None					13		4.48611	0
70	M	ex	140	80	1.62	62	23.6244	Normal	0.3	4.3	8.1								None	None					None					18		3.55833	1
58	F	current	95	10	1.64	59	21.9363	Normal	0	4.5	8.2	2							None	None					None					7		4.04167	0
58	M	current	75	81	1.72	63	21.2953	Normal		5	8.4								None	None					None					8		5.49722	0
69	M	ex	200	10	1.66	74.2	26.927	Overweight	1.5	3.4	8.4	2							None	Bacterial infection					Ⅱ					14		1.49722	1
70	M	ex	100	20	1.64	55.2	20.5235	Normal	0.2	4.6	8.4	2							None	None					None					21		2.16111	1
63	M	current	200	90	1.63	58	21.83	Normal	0.3	4.3	8.5	2							None	None					None					19		5.31111	0
72	F	ex	100	10	1.47	46.8	21.6576	Normal	0	4.2	9.3	2							None	Drug induced liver injury	Air leak				Ⅱ	Ⅰ				71		1.50556	1
73	F	never	210	20	1.5	56.4	25.0667	Overweight	0.2	4	9.3	2							None	None					None					14		4.71389	0
52	M	never	239	45	1.53	51.4	21.9574	Normal	0	4.6	9.5	2							None	High BS					Ⅱ					7		2.39167	1
60	M	current	286	44	1.7	58.6	20.2768	Normal	6.8	3.9	9.5	3							None	Rer N Palsy					Ⅰ					11		2.31944	1
68	M	current	139	56	1.69	51.5	18.0316	Underweight	0.4	4.2	9.8	2							None	None					None					13		5.00278	0
72	M	current	175	6	1.69	58.9	20.6225	Normal	0.1	4.4	10.1	2							None	None					None					14		4.63889	1
17	M	ex	132	10	1.69	60	21.0077	Normal	0	5.1		1							None	None					None					13		5.28333	0
51	F	ex	156	30	1.63	53	19.9481	Normal	0	4.2		1							None	None					None					12		5.49722	0
57	M	ex	162	20	1.65	59.4	21.8182	Normal		4.4									None	None					None					23		5.49722	0
56	F	never	247	0	1.58	52.3	20.9502	Normal	0.2	4.2		2							None	None					None					7	1A	0.0111111	0
73	M	ex	79	30	1.6	51.7	20.1953	Normal	0.1	3.2		2							None	None					None					6	1B	0.0194444	0
53	M	current	119	20	1.68	74.4	26.3605	Overweight	0.2	4.5		2							None	None					None					2	1A	0.0222222	0
78	F	never	130	25	1.45	41.6	19.786	Normal	0.1	3.6		2							None	None					None					10		0.0277778	0
65	M	ex	113	5	1.56	58	23.833	Normal	0	4.2		2					Yes		None	None					None					5	1A	0.0305556	0
76	F	ex	165	0	1.61	53.9	20.794	Normal	0	4		2					Yes		None	None					None					7	1A	0.0333333	0
74	M	never	249	30	1.63	66.3	24.9539	Normal	0.7	4.1		2							None	None					None					13	1A	0.0361111	0
74	M	never	249	30	1.63	66.3	24.9539	Normal	0.7	4.1		2							None	None					None					13	1A	0.0361111	0
74	M	never	249	30	1.63	66.3	24.9539	Normal	0.7	4.1		2							None	None					None					13	1B	0.0361111	0
74	M	never	249	30	1.63	66.3	24.9539	Normal	0.7	4.1		2							None	None					None					13	2A	0.0361111	0
77	M	ex	200	45	1.6	53	20.7031	Normal		4.2									None	None					None					16		0.0361111	0
74	M	never	249	30	1.63	66.3	24.9539	Normal	0.7	4.1		2							None	None					None					13	1A	0.0361111	0
49	F	never	215	5	1.5	42.2	18.7556	Normal	0	3.7		2							None	None					None					8	1B	0.0416667	0
49	F	never	215	5	1.5	42.2	18.7556	Normal	0	3.7		2							None	None					None					8	1A	0.0416667	0
75	M	ex	186	80	1.66	57.9	21.0118	Normal	0	4.3		2							None	None					None					10	2A	0.0444444	0
78	M	current	163	8	1.62	70.5	26.8633	Overweight	0.1	4.2		2			Yes				None	None					None					9	1B	0.0444444	0
72	F	never	295	50	1.6	58.1	22.6953	Normal	0.1	3.8		1							None	None					None					6	1A	0.0472222	0
64	M	ex	101	5	1.62	61.1	23.2815	Normal	0	4.2		2	Yes	Yes					None	None					None					10	1A	0.0527778	0
78	F	never	145	90	1.52	51	22.0741	Normal	0.2	3.8		2							None	Hypoxic					Ⅱ					20		0.0555556	0
79	M	ex	177	50	1.58	45.3	18.1461	Underweight	0	3.9		2	Yes						None	None					None					7	1A	0.0555556	0
79	M	ex	258	125	1.6	57.7	22.5391	Normal	0.4	4		2					Yes		None	Hypoxic					Ⅱ					22	2B	0.0583333	0
74	M	current	152	170	1.63	55.2	20.7761	Normal	0.1	4		2					Yes		None	Pleurodesis					Ⅲa					14	2A	0.0583333	1
50	F	never	53	0	1.57	56.4	22.8813	Normal	0.1	4.1		2							None	None					None					3	1A	0.0611111	0
50	F	never	53	0	1.57	56.4	22.8813	Normal	0.1	4.1		2							None	None					None					3	1A	0.0611111	0
71	M	ex	199	128	1.72	71.9	24.3037	Normal	0.1	4.1		1							None	None					None					6	1A	0.0611111	0
77	F	ex	189	40	1.42	45.6	22.6146	Normal	0.1	3.8		1							None	Air leakageage					Ⅰ					12	1B	0.0638889	0
62	F	ex	234	139	1.68	69.3	24.5536	Normal	0	3.7		2							None	Af					Ⅱ					14	1A	0.0638889	0
77	M	ex	204	100	1.74	76	25.1024	Overweight	0	4.1		2		Yes					None	None					None					12	1A	0.0638889	0
79	F	never	165	0	1.48	46.8	21.366	Normal	0	4		2							None	Wound dehiscence	Bacterial infection	Af			Ⅲa	Ⅱ	Ⅱ			12	1A	0.0666667	0
79	F	never	165	0	1.48	46.8	21.366	Normal	0	4		2							None	Wound dehiscence	Bacterial infection	Af			Ⅲa	Ⅱ	Ⅱ			12	1A	0.0666667	0
63	M	current	125	30	1.67	47.5	17.0318	Underweight		4.8									None	None					None					24		0.0666667	0
72	F	never	233	40	1.56	54.2	22.2715	Normal	0.1	4.6		2							None	None					None					10	1A	0.0694444	0
86	M	ex	300	200	1.62	61.5	23.4339	Normal	0.1	4		2	Yes						None	Af					Ⅱ					15	2A	0.0694444	0
71	M	current	219	0	1.7	68.8	23.8062	Normal	0.1	3.7		2							None	Hypoxic	Acute arterial occlusion				Ⅲa	Ⅰ				15	1A	0.0694444	0
69	M	ex	64	0	1.66	56.4	20.4674	Normal	0	3.8		3							None	None					None					4	1A	0.0694444	0
84	M	ex	258	115	1.57	48.4	19.6357	Normal	0	3.6		2							None	None					None					7	1A	0.0694444	0
60	F	never	260	55	1.5	53.5	23.7778	Normal	0.1	4.6		1							None	None					None					7	1A	0.075	0
60	F	never	260	55	1.5	53.5	23.7778	Normal	0.1	4.6		1							None	None					None					7	1A	0.075	0
76	M	ex	193	0	1.58	59.7	23.9144	Normal	0	3.6		2							None	Drug induced liver injury	Air leakage				Ⅱ	Ⅰ				12	1A	0.0777778	0
49	M	never	205	57	1.66	69.3	25.1488	Overweight	1.7	4.6		1							None	None					None					9	1B	0.0777778	0
55	F	never	268	5	1.64	60.8	22.6056	Normal	0.2	4.5		2							None	Pyothorax (décor.)	Bacterial infection				Ⅲb	Ⅱ				9	1A	0.0805556	0
59	M	current	183	50	1.71	77	26.3329	Overweight	0.1	4.2		2							None	None					None					7	1B	0.0916667	0
63	F	never	241	5	1.59	42.4	16.7715	Underweight	0	4.3		1							None	Air leakageage					Ⅰ					11	1A	0.0916667	0
63	F	never	241	5	1.59	42.4	16.7715	Underweight	0	4.3		1							None	Air leakageage					Ⅰ					11	1A	0.0916667	0
64	M	never	240	25	1.76	69.2	22.3399	Normal	0	3.9		2							None	None					None					9	1A	0.0944444	0
63	M	ex	319	60	1.62	55.4	21.1096	Normal	0	4.4		2					Yes		None	None					None					17	2A	0.0972222	0
69	M	ex	164	10	1.62	57.8	22.0241	Normal	0.1	4.2		2					Yes		None	Drug induced liver injury	Pleurodesis				Ⅲa	Ⅱ				19	1A	0.0972222	0
75	F	never	219	30	1.49	67	30.1788	Obese	0.4	3.7		2							None	PE					Ⅱ					30	1A	0.0972222	0
71	F	ex	135	0	1.59	50.9	20.1337	Normal	0	3.6		2							None	None					None					7	1A	0.1	0
75	M	current	180	40	1.6	46	17.9687	Underweight	0	4.5									None	None					None					26		0.105556	0
51	F	ex	99	18	1.49	43	19.3685	Normal	0.2	3.7		2					Yes		None	None					None					8	1A	0.108333	0
62	M	ex	187	0	1.75	51.8	16.9143	Underweight	0.2	4.4		2				Yes	Yes		None	Pleuritis					Ⅰ					13	1A	0.111111	0
72	M	ex	263	810	1.62	48.5	18.4804	Underweight	1.2	4		3							None	Esophageal rupture	Rectal ulcer	Empyema			Ⅴ	Ⅱ	Ⅲa			48	3A	0.113889	0
72	F	never	92	0	1.53	49.2	21.0176	Normal	0	4.2		2							None	None					None					7	1A	0.116667	0
57	F	never	136	0	1.53	44	18.7962	Normal	0.4	3.7		2							None	Nausea					Ⅱ					8	1A	0.125	0
83	F	never	272	85	1.45	37.5	17.8359	Underweight	0	3.7		2							None	Delirium					Ⅱ					10	1B	0.125	0
46	M	current	250	215	1.81	72.6	22.1605	Normal	0.2	4.1		2							None	None					None					11	3A	0.130556	0
68	M	never	105	0	1.63	63.4	23.8624	Normal	0.1	4.3		1							None	None					None					12	1A	0.130556	0
41	M	current	177	25	1.6	52.5	20.5078	Normal	0	4.6		1							None	None					None					5	1A	0.130556	0
70	F	never	234	0	1.5	62.6	27.8222	Overweight	0.1	4.2		2	Yes						None	None					None					8	1B	0.130556	0
70	M	current	167	5	1.69	83.1	29.0956	Overweight	0.2	4.4		2							None	None					None					4	1A	0.130556	0
65	M	ex	96	10	1.57	64.9	26.3297	Overweight	0.2	4.5		2							None	None					None					7	1A	0.133333	0
60	F	never	511	175	1.5	44.3	19.6889	Normal	0	3.8		2							None	None					None					8	1A	0.136111	0
73	M	ex	380	125	1.69	59.3	20.7626	Normal	0	4.4		2							None	None					None					8	1A	0.136111	0
72	M	ex	225	50	1.62	68.4	26.0631	Overweight	0.2	4.1		2							None	None					None					8	1A	0.136111	0
75	F	never	204	54	1.54	55.9	23.5706	Normal	0	4.2		2							None	Bacterial infection					Ⅱ					12	1A	0.138889	0
67	M	ex	176	0	1.72	69.1	23.3572	Normal	0.1	3.8		2							None	None					None					9	1A	0.141667	0
72	F	never	151	30	1.45	42.4	20.1665	Normal	0	4		3	Yes		Yes				None	None					None					8	1A	0.141667	0
74	M	current	226	586	1.63	59.4	22.3569	Normal	0.1	3.5		2							None	None					None					8	1A	0.141667	0
66	F	never	175	100	1.48	36.9	16.8462	Underweight	0	4.3		2							None	Rethoratomy (Hematoma)					Ⅲb					11	1A	0.141667	0
77	M	ex	191	5	1.74	75.1	24.8051	Normal	0	4.1		3		Yes					None	None					None					8	1A	0.144444	0
73	F	never	178	55	1.42	49	24.3007	Normal	0.1	4.2		2							None	None					None					18	1A	0.144444	0
56	F	never	101	10	1.58	53.8	21.551	Normal	0	4.2		2							None	None					None					4	1A	0.144444	0
58	F	ex	197	50	1.53	46.8	19.9923	Normal	0	4.6		2							None	None					None					6	1A	0.144444	0
72	M	current	241	50	1.67	66.2	23.737	Normal	0.1	4.6		2							None	Pleurodesis					Ⅲa					15	1B	0.147222	0
71	M	ex	314	220	1.71	71.3	24.3836	Normal	0.1	4.1		2							None	Af					Ⅱ					12	2B	0.147222	0
56	F	never	185	5	1.42	45.3	22.4658	Normal	0	4		1							None	None					None					6	1A	0.15	0
72	M	ex	293	165	1.71	69	23.597	Normal	0	3.8		2							None	Air leakageage					Ⅰ					20	1B	0.15	0
83	F	never	129	20	1.46	51.8	24.301	Normal		4.4									None	None					None					18		0.152778	0
71	F	ex	292	50	1.5	48	21.3333	Normal	0.3	3.9		2							None	None					None					8	1B	0.155556	0
75	F	never	144	5	1.43	44.2	21.6147	Normal	0	4		3	Yes						None	None					None					7	1A	0.155556	0
66	F	never	94	0	1.55	47.2	19.6462	Normal	0.1	4.2		2							None	None					None					5	1A	0.155556	0
61	M	current	257	50	1.62	51.3	19.5473	Normal	0	4.4		2							None	None					None					5	1A	0.155556	0
72	M	ex	298	140	1.63	66.1	24.8786	Normal	4.1	3.7		2						Yes	None	None					None					20	3A	0.161111	1
54	F	never	227	10	1.65	56.1	20.6061	Normal	0	4.2		1							None	Bacterial infection					Ⅱ					7	1A	0.161111	0
46	F	never	247	50	1.51	61.1	26.7971	Overweight	0.1	4.3		2							None	None					None					12	1A	0.161111	0
65	F	ex	172	45	1.51	41.9	18.3764	Underweight	0.5	3.2		2							None	Intractable pain					Ⅰ					10	3A	0.161111	0
72	F	never	190	30	1.48	43.8	19.9963	Normal	0.1	4.1		3							None	Drug induced liver injury	Bacterial infection	Anemia			Ⅱ	Ⅱ	Ⅱ			20	3A	0.163889	0
69	M	current	248	260	1.74	79.5	26.2584	Overweight	0.1	3.8		2					Yes	Yes	None	Pleurodesis					Ⅲa					17	1A	0.166667	0
69	M	ex	166	50	1.65	69.8	25.6382	Overweight	0.1	4		2							None	Af					Ⅱ					17		0.169444	1
68	M	ex	273	105	1.61	64.5	24.8833	Normal	0.1	3.8		2							None	None					None					7	2A	0.172222	0
68	M	ex	273	105	1.61	64.5	24.8833	Normal	0.1	3.8		2							None	None					None					7	2A	0.172222	0
68	M	ex	273	105	1.61	64.5	24.8833	Normal	0.1	3.8		2							None	None					None					7	2A	0.172222	0
68	M	ex	273	105	1.61	64.5	24.8833	Normal	0.1	3.8		2							None	None					None					7	2A	0.172222	0
68	M	ex	273	105	1.61	64.5	24.8833	Normal	0.1	3.8		2							None	None					None					7	2A	0.172222	0
72	F	never	180	25	1.5	55	24.4444	Normal	0	4.4		1							None	None					None					8	2A	0.175	0
73	M	never	331	63	1.61	52.2	20.1381	Normal	0	3.4		2							None	Af					Ⅱ					16	1A	0.175	0
81	M	current	165	0	1.71	70.6	24.1442	Normal	0.1	3.6		2	Yes		Yes				None	None					None					5	1A	0.175	0
72	M	ex	65	5	1.58	68.6	27.4796	Overweight	0.1	4.4		3	Yes	Yes					None	None					None					7	1B	0.177778	0
58	M	ex	131	20	1.74	51.4	16.9771	Underweight	0.1	3.6		2							None	None					None					11	1A	0.177778	0
64	M	ex	239	40	1.61	71.8	27.6995	Overweight	0	4.2		2							None	Skin rash					Ⅱ					10	1A	0.180556	0
68	F	never	279	130	1.59	50.2	19.8568	Normal	0.1	4.1		2							None	Atelectasis	Af				Ⅲa	Ⅱ				11	1A	0.183333	0
73	F	never	165	0	1.59	56	22.151	Normal	0	4.4		2							None	None					None					5	1B	0.183333	0
61	M	ex	196	125	1.62	55.7	21.2239	Normal	0	4.2		2							None	None					None					7	1A	0.183333	0
62	F	never	161	5	1.57	58.7	23.8144	Normal	0.1	4.2		2							None	None					None					9	1B	0.186111	0
64	M	current	226	0	1.69	57.9	20.2724	Normal	0.1	4.2		2		Yes					None	Bacterial infection					Ⅱ					18	1A	0.188889	0
77	F	never	160	0	1.54	51.2	21.5888	Normal	0	3.8		2	Yes						None	None					None					8	1A	0.188889	0
73	M	ex	176	30	1.61	52.3	20.1767	Normal	0	3.7		2					Yes		None	Pleurodesis					Ⅲa					14	1B	0.191667	0
66	M	current	318	120	1.63	71.2	26.7981	Overweight	0.1	4.5		2	Yes						None	None					None					9	1B	0.191667	0
71	F	ex	276	100	1.48	62.9	28.7162	Overweight	0	4.5		2							None	None					None					8	1A	0.191667	0
56	M	current	253	220	1.6	56	21.875	Normal	0	4.8		2							None	None					None					10	3A	0.197222	0
65	F	never	293	5	1.6	52	20.3125	Normal	0	4.2		2							None	None					None					6	1A	0.197222	0
68	M	current	263	58	1.58	68	27.2392	Overweight	0	4.2		2	Yes						None	None					None					8	1A	0.197222	0
53	M	current	385	1381	1.73	72.7	24.2908	Normal	0.8	3.8		2							None	Pleural effusion					Ⅰ					41	2B	0.2	0
62	F	never	296	160	1.58	88.4	35.411	Obese	0.1	4.1		2							None	None					None					7	1A	0.2	0
75	M	never	174	0	1.62	65	24.7676	Normal	0.1	4.7		2							None	Drug induced liver injury					Ⅱ					7	1A	0.202778	0
68	M	ex	141	5	1.59	64	25.3155	Overweight	0.1	4		2						Yes	None	None					None					7	1B	0.202778	0
80	F	ex	264	47	1.45	48	22.83	Normal	0.1	4.1		2							None	Air leakageage					Ⅰ					14	1A	0.208333	0
80	F	ex	264	47	1.45	48	22.83	Normal	0.1	4.1		2							None	Air leakageage					Ⅰ					14	3A	0.208333	0
61	M	ex	187	20	1.62	71.1	27.0919	Overweight	0	4.6		2				Yes			None	Bacterial infection					Ⅱ					21	1A	0.208333	0
70	F	never	232	50	1.46	53	24.864	Normal	0.1	4.4		2							None	None					None					12	1B	0.211111	0
78	F	never	148	0	1.57	55.8	22.6378	Normal	0.1	4.1		2							None	None					None					6	1A	0.211111	0
66	M	ex	177	50	1.65	68	24.977	Normal		4		2							None	None					None					31		0.213889	0
42	M	current	578	1150	1.79	74	23.0954	Normal	10.2	2.5		2							None	Empyema					Ⅲa					30	3A	0.213889	0
76	F	ex	184	50	1.51	44.5	19.5167	Normal	4.6	3.2		2							None	None					None					6		0.213889	0
52	F	never	45	0	1.6	51.4	20.0781	Normal	0	4.1		2	Yes						None	None					None					5	1A	0.213889	0
53	M	current	152	65	1.66	52.1	18.907	Normal	0.2	4.6		3			Yes		Yes		None	None					None					8	1A	0.216667	0
53	F	never	247	320	1.62	53.2	20.2713	Normal	0	4.1		2							None	Chylothorax					Ⅲa					10	3A	0.216667	0
81	F	never	169	20	1.47	52.7	24.388	Normal	0	4		2							None	Bacterial infection					Ⅱ					9	1A	0.225	0
70	F	never	247	60	1.53	47.7	20.3768	Normal	0.1	3.9		1							None	Pleurodesis					Ⅲa					19	2A	0.230556	0
76	F	never	230	0	1.7	70	24.2215	Normal	0	3.7									None	None					None					8	1A	0.233333	0
53	F	never	81	0	1.49	54.2	24.4133	Normal	0	4.3		2							None	Bacterial infection	Drug induced liver injury				Ⅱ	Ⅱ				8	1A	0.233333	0
53	F	current	255	5	1.44	50.8	24.4985	Normal	0.1	4.3		2							None	None					None					6	3A	0.238889	0
62	F	ex	145	0	1.53	50.9	21.7438	Normal	0.4	4		2							None	None					None					9	1A	0.238889	0
62	F	never	219	790	1.56	44.7	18.3679	Underweight	0	3.8		2							None	None					None					13	1A	0.238889	0
52	F	ex	172	0	1.61	64	24.6904	Normal	0	4.6		1							None	None					None					6	1A	0.241667	0
52	F	never	74	0	1.53	43.6	18.6253	Normal	0	3.8		1							None	None					None					2	1A	0.247222	0
63	M	current	215	100	1.71	70.2	24.0074	Normal	0.2	3.9		2							None	None					None					11	1B	0.25	0
64	M	ex	195	100	1.55	55.8	23.2258	Normal	0.1	4.1		2	Yes						None	None					None					5	1A	0.25	0
64	M	ex	195	100	1.55	55.8	23.2258	Normal	0.1	4.1		2	Yes						None	None					None					5	1A	0.25	0
72	F	never	389	409	1.57	51.8	21.0151	Normal	0.6	3.6		3			Yes				None	None					None					10	2A	0.25	0
67	F	current	123	30	1.56	54.6	22.4359	Normal	0.1	4		2		Yes					None	Chylothorax					Ⅲa					23	1B	0.25	0
56	M	never	255	0	1.77	64.9	20.7156	Normal	0.1	3.5		1							None	None					None					13	1A	0.25	0
72	F	never	304	34	1.55	62.1	25.8481	Overweight	0.1	4.4		2							None	None					None					16	2B	0.25	0
65	M	current	172	25	1.74	75.8	25.0363	Overweight	0.1	4.1		2							None	None					None					8	1A	0.25	0
73	F	never	238	20	1.5	52.6	23.3778	Normal	0	4.4		2							None	None					None					9	1A	0.258333	0
67	F	ex	285	150	1.62	76.4	29.1114	Overweight	0.2	4		2					Yes		None	Drug induced liver injury					Ⅱ					6	1A	0.258333	0
58	M	ex	235	5	1.66	64.5	23.4069	Normal	0.1	4.4		2							None	None					None					9	1B	0.263889	0
63	F	never	132	5	1.62	51.6	19.6616	Normal	0	4.1		2							None	None					None					6	1A	0.263889	0
69	F	ex	238	30	1.57	69.4	28.1553	Overweight	0	3.8		1							None	None					None					9	1A	0.263889	0
56	F	never	115	5	1.53	48	20.5049	Normal	0	4.3		2							None	None					None					6	1A	0.266667	0
72	F	never	211	0	1.41	57.2	28.7712	Overweight	0.1	4		2							None	None					None					11	1A	0.269444	0
69	F	ex	201	75	1.61	57.7	22.2599	Normal	0.1	3.7		2							None	None					None					28	1A	0.272222	0
69	F	ex	201	75	1.61	57.7	22.2599	Normal	0.1	3.7		2							None	None					None					28	1A	0.272222	0
69	F	ex	201	75	1.61	57.7	22.2599	Normal	0.1	3.7		2							None	None					None					28	1B	0.272222	0
50	M	current	130	40	1.79	80.6	25.1553	Overweight	0.8	4.3		2							None	None					None					10	2B	0.272222	0
66	F	never	315	70	1.55	39.3	16.358	Underweight	0.1	4.4		2							None	None					None					9	1A	0.272222	0
66	F	never	315	70	1.55	39.3	16.358	Underweight	0.1	4.4		2							None	None					None					9	1A	0.272222	0
66	M	ex	263	75	1.72	85.3	28.8332	Overweight	0.1	3.9		2			Yes				None	None					None					8	1A	0.275	0
62	M	current	139	60	1.7	70.5	24.3945	Normal	0.1	4.2		3							None	None					None					7	2A	0.277778	0
63	F	never	111	0	1.57	44.6	18.094	Underweight	0.2	3.2		3							None	None					None					9	1A	0.280556	0
66	M	current	130	55	1.65	51.1	18.7695	Normal	10.8	3		2							None	None					None					14		0.283333	1
71	F	ex	133	0	1.5	51.7	22.9778	Normal	0	4.2		2							None	Af					Ⅱ					12	1A	0.283333	0
74	M	ex	245	80	1.65	62.2	22.8466	Normal	0.1	3.5		2							None	None					None					7	2A	0.283333	0
50	F	never	177	0	1.66	54.5	19.7779	Normal	0	4.1		2							None	Nausea					Ⅱ					6	1A	0.283333	0
71	F	never	175	40	1.47	46.3	21.4263	Normal	0	4		2							None	None					None					11	1A	0.288889	0
79	F	never	236	50	1.55	43.8	18.231	Underweight	0	3.7		2			Yes				None	None					None					12	1A	0.288889	0
66	M	ex	261	340	1.66	64.7	23.4795	Normal	0.1	4.3		2							None	Bacterial infection					Ⅱ					9	2B	0.3	0
65	M	ex	138	50	1.65	63.4	23.2874	Normal	0.1	4.3		3	Yes						None	None					None					8	4	0.302778	0
69	M	ex	315	364	1.65	64.2	23.5813	Normal	0	4.3		2							None	None					None					12	1B	0.305556	0
74	F	never	170	60	1.41	54.4	27.3628	Overweight	0	4.1		2		Yes					None	Nausea					Ⅱ					9	1A	0.305556	0
56	F	ex	130	200	1.58	46.9	18.7871	Normal	0.3	4.5		2							None	Radiation pneumonitis					Ⅱ					25	2A	0.308333	1
65	M	ex	160	20	1.71	63.1	21.5793	Normal	0	4.1		2					Yes		None	Drug induced liver injury					Ⅱ					8	1B	0.313889	0
52	F	never	167	20	1.52	55.3	23.9352	Normal	0	4.4		2							None	None					None					6	1A	0.313889	0
73	M	never	186	0	1.64	57.6	21.4158	Normal	0	3.9		2							None	Bacterial infection					Ⅱ					13	1A	0.313889	0
73	M	never	186	0	1.64	57.6	21.4158	Normal	0	3.9		2							None	Bacterial infection					Ⅱ					13	1A	0.313889	0
62	F	never	243	0	1.57	59.6	24.1795	Normal	0.1	4.2		2							None	Pleural effusion					Ⅰ					36	2A	0.319444	0
63	M	ex	140	5	1.61	70.3	27.1209	Overweight	0	4.3		2					Yes		None	Atelectasis					Ⅲa					14	2B	0.319444	0
69	F	never	125	0	1.59	58	22.9421	Normal	0.1	4.2		2			Yes				None	Bleeding (Rethoracotomy)	Anemia	Af			Ⅲb	Ⅱ	Ⅱ			9	1B	0.322222	0
70	F	never	223	5	1.53	41.6	17.7709	Underweight	0.1	3.9		2							None	Re-ope. (Air leakage)					Ⅲb					11	1A	0.322222	0
79	M	ex	163	0	1.57	51.2	20.7716	Normal	0.2	4		2							None	None					None					7	1A	0.327778	0
79	M	ex	163	0	1.57	51.2	20.7716	Normal	0.2	4		2							None	None					None					7	1A	0.327778	0
76	M	current	210	80	1.6	54.3	21.2109	Normal	0.1	3.8		2							None	None					None					9	3A	0.327778	0
58	F	never	176	0	1.49	63.9	28.7825	Overweight	0.1	3.7		1							None	Atelectasis					Ⅲa					10	1A	0.327778	0
76	M	never	345	530	1.69	58.1	20.3424	Normal	0	4.2		2							None	None					None					7	1B	0.333333	0
74	F	never	337	0	1.48	48	21.9138	Normal	0	4.1		2		Yes					None	Bacterial infection					Ⅱ					13	1A	0.333333	0
74	F	never	337	0	1.48	48	21.9138	Normal	0	4.1		2		Yes					None	Bacterial infection					Ⅱ					13	1A	0.333333	0
62	F	never	349	580	1.58	49.1	19.6683	Normal	0.2	3.8		2							None	None					None					12	3A	0.336111	0
64	M	current	177	0	1.73	69.65	23.2717	Normal	0.7	3.6		3			Yes				None	None					None					9	1B	0.338889	0
78	F	never	211	14	1.59	54.2	21.439	Normal	0	4		2							None	Nausea					Ⅱ					11	1A	0.341667	0
78	F	never	211	14	1.59	54.2	21.439	Normal	0	4		2							None	Nausea					Ⅱ					11	1A	0.341667	0
77	M	current	188	50	1.71	84.8	29.0004	Overweight	0.8	3.8		2		Yes					None	None					None					7	1A	0.341667	0
77	F	never	148	0	1.46	35	16.4196	Underweight	0	3.8		2							None	None					None					13	1A	0.341667	0
58	M	current	162	37	1.69	60.9	21.3228	Normal	0.1	4.2		2							None	None					None					9	1A	0.344444	0
61	F	never	181	0	1.49	40.2	18.1073	Underweight	0.1	3.6		2							None	None					None					10	1A	0.347222	0
77	F	never	155	40	1.47	61.7	28.5529	Overweight	0.2	3.6									None											36		0.35	0
64	M	ex	136	5	1.67	62.5	22.4103	Normal	0	4.3		2							None	None					None					5	2A	0.352778	0
64	M	ex	182	442	1.61	54.6	21.064	Normal	0.3	4		3		Yes					None	Brain stroke	Af				Ⅱ	Ⅱ				28	3A	0.361111	0
75	F	never	166	0	1.49	53.3	24.0079	Normal	0.1	3.4		2							None	None					None					6	1B	0.361111	0
50	M	current	247	5	1.72	64	21.6333	Normal	0.3	4.6		1							None	None					None					9	4	0.363889	0
65	M	current	207	30	1.72	54.9	18.5573	Normal	0.1	3.7		2							None	None					None					6	1A	0.363889	0
80	M	ex	230	75	1.62	65.3	24.8819	Normal	0	4.3		2					Yes	Yes	None	None					None					8	1A	0.363889	0
84	M	ex	85	0	1.56	68.2	28.0243	Overweight	0	4		2							None	None					None					6	1B	0.363889	0
67	F	never	239	50	1.6	65.1	25.4297	Overweight	0.1	4.2		2							None	Rethoratomy (Hematoma)	Anemia				Ⅲb	Ⅱ				8	3A	0.366667	0
84	F	never	280	5	1.51	55.1	24.1656	Normal	0.1	3.5		2							None	None					None					9	1A	0.369444	0
66	F	never	199	60	1.49	54.9	24.7286	Normal	0	4.4		2							None	None					None					7	1A	0.372222	0
49	F	never	139	570	1.67	63.5	22.7688	Normal	0	4		1							None	None					None					12	1B	0.375	0
65	M	current	279	85	1.63	53.7	20.2115	Normal	0.1	3.5		2							None	None					None					15	1A	0.375	0
66	M	ex	244	140	1.66	65.5	23.7698	Normal	0	3.8		2			Yes				None	Atelectasis					Ⅲa					8	3A	0.375	0
65	M	current	279	85	1.63	53.7	20.2115	Normal	0.1	3.5		2							None	None					None					15	2B	0.375	0
76	F	ex	349	0	1.53	46.2	19.736	Normal	0.1	3.9		2					Yes		None	None					None					11	1B	0.375	0
64	F	ex	214	25	1.63	50.4	18.9695	Normal	0.1	3.9		1							None	None					None					7	1A	0.380556	0
81	F	never	211	0	1.56	58.8	24.1617	Normal	0.4	3.1		2							None	None					None					11	1A	0.380556	0
68	M	ex	187	5	1.66	76.5	27.7616	Overweight	0.2	3.8		2							None	Pleurodesis					Ⅲa					16	1A	0.383333	0
72	M	ex	152	0	1.73	55.8	18.6441	Normal	0	3.8		2							None	None					None					6	1A	0.386111	0
63	M	current	200	30	1.68	48.8	17.2902	Underweight	0.4	3.4		2							None	None					None					10	2B	0.386111	0
71	M	ex	199	109	1.69	68.8	24.0888	Normal	0	4.1		2							None	Pleurodesis					Ⅲa					18	1A	0.388889	0
66	M	ex	170	0	1.68	57.8	20.479	Normal	0	4.3		2							None	None					None					9	2A	0.391667	0
76	M	ex	199	5	1.6	72.5	28.3203	Overweight	0.1	4.6		1							None	None					None					6	1B	0.391667	0
60	M	ex	287	370	1.58	57	22.8329	Normal	2.5	4.3		2	Yes						None	None					None					15		0.408333	1
67	M	current	155	50	1.53	47	20.0777	Normal		4.8									None	Duodenal ulcer					Ⅱ					58		0.408333	1
69	F	never	146	5	1.45	48.5	23.0678	Normal	0.1	3.8		3							None	None					None					5	1A	0.411111	0
77	F	never	215	10	1.46	35.8	16.7949	Underweight	0	4.4		2							None	Af					Ⅱ					16	2A	0.413889	0
54	F	never	192	30	1.53	70	29.903	Overweight	0.3	4.3		1							None	Drug induced liver injury					Ⅱ					11	1A	0.422222	0
70	M	ex	253	0	1.62	40.3	15.3559	Underweight	0	3.9		2					Yes		None	Pleurodesis					Ⅲa					17	1B	0.422222	0
78	F	never	228	5	1.33	35.6	20.1255	Normal	0	3.5		2							None	None					None					12	1A	0.425	0
78	F	never	228	5	1.33	35.6	20.1255	Normal	0	3.5		2							None	None					None					12	1A	0.425	0
68	F	never	199	20	1.54	59.4	25.0464	Overweight	0.1	4.3		2							None	Chylothorax					Ⅲa					7	1B	0.425	0
39	M	ex	212	5	1.65	56.2	20.6428	Normal	0.1	4.5		2							None	Chylothorax					Ⅲa					8	1B	0.427778	0
83	F	never	113	5	1.59	54.9	21.7159	Normal	0.1	4.1		2					Yes		None	Pleural effusion	Bacterial infection				Ⅱ	Ⅰ				27	1A	0.427778	0
83	F	never	113	5	1.59	54.9	21.7159	Normal	0.1	4.1		2					Yes		None	Pleural effusion	Bacterial infection				Ⅱ	Ⅰ				27	1A	0.427778	0
83	F	never	113	5	1.59	54.9	21.7159	Normal	0.1	4.1		2					Yes		None	Pleural effusion	Bacterial infection				Ⅱ	Ⅰ				27	1A	0.427778	0
74	M	current	186	125	1.58	46	18.4265	Underweight		4.2		2							None	Pleurodesis	Anemia	Drug induced liver injury			Ⅲa	Ⅱ	Ⅱ			42		0.438889	1
70	F	ex	247	5	1.54	47.7	20.113	Normal	0.1	4		1							None	None					None					6	1A	0.45	0
73	F	never	163	0	1.45	41.8	19.8811	Normal	0	4.2		2							None	None					None					9	1A	0.458333	0
60	F	never	289	0	1.53	49	20.9321	Normal	0	4.4		2							None	None					None					7	1A	0.458333	0
66	M	ex	248	0	1.67	60	21.5139	Normal	0.1	3.9		2							None	None					None					9	1A	0.461111	0
76	M	current	221	970	1.66	56.2	20.3948	Normal	7	3.5		2		Yes					None	Bleeding (Rethoracotomy)					Ⅲb					19	2B	0.463889	1
50	F	never	285	50	1.64	62	23.0518	Normal	0.1	4.3		2	Yes						None	Drug induced liver injury					Ⅱ					12	2A	0.463889	0
64	F	never	185	1650	1.5	47.3	21.0222	Normal	0.1	3.9		1							None	Af	Rer N Palsy				Ⅱ	Ⅰ				10	1A	0.466667	0
79	F	never	234	50	1.51	54.6	23.9463	Normal	0	3.9		2							None	None					None					8	1A	0.466667	0
56	M	current	182	75	1.76	77	24.858	Normal	0.1	3.4		2							None	Af					Ⅱ					10	1A	0.466667	0
64	F	never	188	20	1.58	62.4	24.996	Normal	0	3.8		2							None	None					None					10	1A	0.475	0
70	M	ex	424	200	1.64	62.1	23.0889	Normal		4.4									None	Pleural effusion					Ⅰ					25		0.480556	1
79	F	never	273	190	1.49	39.3	17.7019	Underweight	0.1	3.9		2							None	None					None					8	1B	0.480556	0
67	M	ex	142	70	1.67	58.7	21.0477	Normal	0.1	3.5		2							None	Re-ope. (Air leakage)	Af				Ⅲb	Ⅱ				17	1B	0.486111	0
66	M	ex	189	50	1.69	65.9	23.0734	Normal	0	4.2		1							None	None					None					10	1A	0.488889	0
65	M	current	160	60	1.58	52.7	21.1104	Normal	0.1	4		1							None	None					None					10	1B	0.491667	0
77	M	current	45	0	1.63	61.5	23.1473	Normal	0.1	3.5		2							None	None					None					5	1A	0.491667	0
66	M	current	410	130	1.66	62	22.4996	Normal	0.4	4.4		2						Yes	None	delirium					Ⅱ					20		0.494444	1
56	F	ex	196	0	1.6	51.3	20.0391	Normal	0.3	4.4		2							None	None					None					10	1A	0.494444	0
68	M	ex	148	0	1.61	66.5	25.6549	Overweight	0.2	4		2							None	None					None					8	1A	0.494444	0
77	M	never	232	70	1.57	70.5	28.6016	Overweight	0	4		2							None	None					None					18	1A	0.497222	0
60	M	ex	128	25	1.66	75.2	27.2899	Overweight	0.3	4.7		1							None	Bacterial infection					Ⅱ					13	1A	0.5	0
79	M	ex	190	50	1.63	55	20.7008	Normal		3.5									None	delirium					Ⅱ					16		0.502778	0
70	M	ex	233	300	1.78	77.9	24.5865	Normal	0	4.6		2	Yes						None	None					None					14	1A	0.502778	0
53	F	never	265	230	1.56	38.5	15.8202	Underweight	0.7	3.4		2							None	None					None					3	2A	0.505556	0
73	F	never	254	290	1.56	52	21.3675	Normal	0.3	3.8		2							None	Anemia	Rer N Palsy				Ⅱ	Ⅰ				13	1B	0.508333	0
76	F	never	153	0	1.43	47.3	23.1307	Normal	0.2	4.3		1							None	None					None					8	1A	0.508333	0
60	F	ex	187	70	1.54	52.3	22.0526	Normal	0	3.8		1							None	None					None					6	1A	0.511111	0
73	M	ex	175	0	1.67	54.6	19.5776	Normal	0	3.9		2							None	None					None					10	1A	0.513889	0
63	F	ex	177	0	1.59	63.8	25.2363	Overweight	0.1	3.8		2							None	None					None					7	1A	0.513889	0
56	F	ex	130	40	1.54	43	18.1312	Underweight		3.8		2							None	Wound infection					Ⅲa					51		0.513889	1
51	F	never	158	5	1.56	52.2	21.4497	Normal	0.2	4.4		2							None	None					None					6	1A	0.516667	0
56	F	never	182	0	1.61	50.3	19.4051	Normal	0	4.6		2						Yes	None	None					None					5	1A	0.519444	0
74	F	never	231	235	1.46	57.7	27.0689	Overweight	0.1	3.9		2							None	None					None					13	3A	0.525	0
65	F	ex	280	350	1.54	58	24.4561	Normal	0.1			1							None	None					None					20		0.538889	1
61	F	ex	229	230	1.51	51	22.3674	Normal	0.1	4.5		3							None	None					None					9	1A	0.538889	0
66	F	never	166	75	1.54	44.5	18.7637	Normal	0	4.1		2					Yes		None	Air leakage					Ⅰ					13	1A	0.541667	0
49	F	never	232	0	1.61	54.2	20.9097	Normal	0	4.1		2							None	None					None					9	1B	0.541667	0
55	F	current	188	0	1.64	50.3	18.7017	Normal	0	4.1		2					Yes		None	None					None					6	2A	0.544444	0
65	F	current	146	25	1.57	38.9	15.7816	Underweight	4.9	2.8		3				Yes			None	Bacterial infection					Ⅱ					7	2A	0.547222	0
63	F	never	144	0	1.51	54.6	23.9463	Normal	0	4.3		2		Yes					None	None					None					9	2A	0.555556	0
83	M	ex	200	20	1.66	67.1	24.3504	Normal	0.1	3.8		2				Yes			None	None					None					9	1A	0.561111	0
85	M	ex	332	200	1.56	47	19.313	Normal	0.1	3.4		2							None	Air leakage					Ⅰ					20	1B	0.563889	0
57	F	never	140	40	1.58	72	28.8415	Overweight		4.4		1							None	None					None					27		0.569444	1
65	M	current	216	180	1.74	60.8	20.0819	Normal	0	3.6		2							None	None					None					8	1A	0.572222	0
62	F	never	126	0	1.48	44.5	20.3159	Normal	0	4.3		2							None	None					None					12	1A	0.580556	0
70	F	never	130	30	1.57	57	23.1247	Normal	0.1	4.3									None	None					None					13		0.583333	0
65	M	never	265	200	1.75	69.8	22.7918	Normal	0	4.2		2							None	None					None					4	1A	0.602778	0
73	M	ex	203	30	1.64	50.8	18.8876	Normal	7.3	3.7		3		Yes					None	None					None					9	1A	0.616667	1
70	F	current	170	30	1.45	34.8	16.5517	Underweight		4.2									None	None					None					31		0.616667	0
78	M	ex	239	82	1.68	48.3	17.1131	Underweight	0.3	3.5		2					Yes		None	Aspiration	Rer N Palsy	Laryngectomy			Ⅲb	Ⅰ	Ⅲa			84	1A	0.616667	1
74	F	ex	233	350	1.49	37	16.6659	Underweight	0.1	4.2		2							None	None					None					20		0.625	1
55	F	current	130	20	1.47	45	20.8247	Normal	15.1	2.5		3							None	None					None					25		0.627778	1
55	F	current	126	45	1.59	46	18.1955	Underweight		4.4									None	Air leakage					Ⅰ					39		0.627778	1
75	M	never	137	55	1.6	52	20.3125	Normal		4									None	None					None					14		0.636111	1
72	F	never	201	100	1.48	48.4	22.0964	Normal	0	4		1							None	Bleeding (Reop)					Ⅲb					11	1A	0.661111	0
56	M	current	130	75	1.82	77.5	23.3969	Normal	0.1	3.3		2							None	Anemia					Ⅱ					18	3A	0.666667	1
57	F	current	170	15	1.62	46.7	17.7945	Underweight	0	4.5		2							None	None					None					8	1A	0.675	0
70	M	ex	189	40	1.63	62.8	23.6366	Normal	0.5	4.3		3					Yes		None	Air leakage					Ⅰ					13	2B	0.677778	0
66	M	current	193	10	1.66	50.6	18.3626	Underweight	0.1	3.9		3	Yes						None	None					None					7	1A	0.688889	0
78	M	current	149	75	1.57	51.4	20.8528	Normal	0	3.5		2					Yes		None	Pleurodesis	Wound infection				Ⅲa	Ⅲa				47	1A	0.7	0
77	M	never	288	390	1.67	64.8	23.235	Normal	0	3.4		2			Yes				None	Chylothorax					Ⅲa					27	3A	0.702778	0
54	M	current	130	40	1.69	63	22.0581	Normal		4.3									None	None					None					9		0.705556	1
73	M	ex	289	250	1.73	52	17.3745	Underweight	0	4.3		2	Yes	Yes			Yes		None	None					None					7	1B	0.713889	0
74	M	current	211	30	1.57	45	18.2563	Underweight											None											52		0.716667	1
67	F	never	197	580	1.56	50.7	20.8333	Normal	0.1	4.2		2							None	Bleeding (Reop)					Ⅲb					18	1A	0.722222	0
62	M	current	303	230	1.64	67.6	25.1338	Overweight	0.1	4.8		2						Yes	None	Chylothorax					Ⅲa					13	2A	0.725	0
73	F	never	269	50	1.52	53	22.9398	Normal	0	3.9		2							None	None					None					6	1A	0.741667	0
56	F	ex	112	0	1.62	48.7	18.5566	Normal	0	4.2		2							None	None					None					10	1A	0.755556	0
63	M	ex	269	210	1.71	55.6	19.0144	Normal	0.1	3.6		1							None	None					None					11	3A	0.763889	0
67	M	current	110	30	1.53	47	20.0777	Normal		4.4									None	None					None					19		0.780556	1
73	M	ex	200	45	1.68	60.2	21.3294	Normal		4.4		2							None	Anemia					Ⅱ					10		0.791667	1
76	M	ex	188	30	1.62	59.1	22.5194	Normal	0.1	3.8		2	Yes	Yes					None	Delirium	Af				Ⅱ	Ⅱ				14	1B	0.797222	1
63	F	current	112	0	1.55	47	19.563	Normal	0	4		2					Yes		None	None					None					9	1A	0.797222	0
50	M	current	120	90	1.68	50	17.7154	Underweight	6.8	3.3		3							None	None					None					14		0.797222	1
66	M	ex	146	80	1.65	69.9	25.6749	Overweight		4.2		2							None	None					None					27		0.8	0
67	M	ex	164	50	1.71	72.3	24.7256	Normal	0	4.7		2	Yes						None	None					None					7	1A	0.813889	0
65	F	never	276	50	1.51	44.7	19.6044	Normal	0	4.4		2							None	None					None					8	4	0.816667	0
68	M	current	100	20	1.67	72	25.8166	Overweight	0.1	3.9		2							None	Pneumonia					Ⅱ					51		0.816667	0
59	M	ex	233	0	1.71	65.3	22.3317	Normal	0.1	4.2		2							None	Air leakage					Ⅰ					12	3A	0.822222	0
31	M	ex	237	30	1.72	71	23.9995	Normal	0.1	4.5		1							None	None					None					7	1A	0.836111	0
33	F	never	210	50	1.57	45.3	18.378	Underweight	0.1	4.5		2							None	Pleurodesis					Ⅲa					19	1A	0.838889	0
72	M	current	130	30	1.72	60.4	20.4164	Normal		3.5		3							None	None					None					18		0.883333	1
64	M	current	236	150	1.71	80.8	27.6324	Overweight	1.1	3.7		2							None	None					None					12	1A	0.883333	0
74	M	current	310	80	1.56	48.4	19.8882	Normal	0.2	4		1							None	Pleurodesis					Ⅲa					22		0.891667	1
59	M	ex	105	40	1.66	70.2	25.4754	Overweight	6.4			2							None	None					None					13		0.908333	1
62	F	current	100	20	1.53	69	29.4758	Overweight	0.2	5		2							None	Cardiac failure					Ⅱ					22		0.913889	1
83	F	never	106	5	1.57	41.5	16.8364	Underweight	0.3	3.6		2							None	Delirium					Ⅱ					6	3A	0.913889	0
73	M	current	510	760	1.59	68	26.8977	Overweight		4.3		3		Yes		Yes			None	Subcutaneous hematoma					Ⅲa					86		0.958333	1
67	F	ex	130	20	1.56	57	23.4221	Normal	0.1	4.6		1							None	Air leakageage					Ⅰ					129		0.988889	1
78	F	never	101	11	1.49	52	23.4224	Normal	0	4.1		1							None	None					None					4	1A	1.02222	0
70	M	current	195	5	1.64	59.6	22.1594	Normal	0.1	4.4		2							None	None					None					6	1A	1.03056	0
68	F	current	120	30	1.51	43.8	19.2097	Normal		4		2							None	None					None					14		1.06111	0
74	M	ex	210	70	1.56	69	28.3531	Overweight	0.3	3.9									None	Drug induced liver injury					Ⅱ					19		1.075	1
54	M	ex	124	45	1.68	52.1	18.4595	Underweight	0.1	4.2		1							None	Rer N Palsy					Ⅰ					16	2B	1.11111	1
70	M	ex	318	155	1.67	72	25.8166	Overweight	0.2	4.5		2							None	None					None					12	1B	1.12778	1
70	M	ex	318	155	1.67	72	25.8166	Overweight	0.2	4.5		2							None	None					None					12	1A	1.12778	1
86	M	ex	120	70	1.64	60	22.3081	Normal	0.3	4.4		3							None	None					None					18		1.13611	1
76	M	ex	342	170	1.6	53	20.7031	Normal	0.1	4.2		2							None	Air leakageage	Drug induced liver injury				Ⅱ	Ⅰ				32		1.13611	1
78	F	ex	542	380	1.47	61	28.229	Overweight		3.8		2							None	Atelectasis					Ⅲa					21		1.13611	1
67	F	current	130	70	1.53	38.8	16.5748	Underweight				2							None	Af					Ⅱ					35		1.14444	1
80	M	ex	67	0	1.61	79	30.4772	Obese	0.1	4.1		2							None	None					None					8		1.15278	1
68	M	current	245	158	1.68	67.3	23.845	Normal	0.1	4		2							None	Af					Ⅱ					18	3A	1.18611	1
70	F	current	130	45	1.58	70	28.0404	Overweight	0.3	4.5		1							None	Bacterial infection					Ⅱ					14		1.18611	1
60	M	ex	175	0	1.65	50.8	18.6593	Normal	0.7	3.3		2							None	None					None					9	1A	1.21944	1
73	M	current	120	45	1.73	66	22.0522	Normal		4.2									None	None					None					13		1.23056	0
78	F	ex	108	60	1.5	41	18.2222	Underweight	0	4.2		2							None	None					None					22		1.25833	1
71	M	current	240	190	1.67	67.8	24.3107	Normal	0	3.9		2							None	None					None					14		1.26111	1
72	M	ex	221	100	1.67	64.2	23.0198	Normal	1.4	4.2									None	None					None					12		1.26667	1
55	F	never	186	50	1.61	55.5	21.4112	Normal	0	3.8		2							None	AV block					Ⅱ					10	4	1.275	1
82	F	never	157	25	1.49	44.5	20.0441	Normal	0	4		2							None	None					None					6	1A	1.275	0
47	M	current	230	50	1.81	66.5	20.2985	Normal	0.8	3.4		1							None	Empyema					Ⅲa					59		1.27778	1
81	M	ex	180	75	1.66	60	21.7738	Normal	0.4	4.1		3			Af				None	Air leakage					Ⅰ					33		1.31667	0
70	M	current	467	300	1.58	55	22.0317	Normal	0.3	4.2		2							None	Pleurodesis	HOT induction				Ⅲa	Ⅱd				23		1.31667	0
67	M	ex	359	750	1.64	42	15.6157	Underweight	0	3.5		2							None	Anemia					Ⅱ					28		1.33056	1
62	M	ex	296	179	1.69	58.3	20.4125	Normal	0	3.8		2							None	Pneumonia	Aspiration				Ⅲa	Ⅱ				20	3A	1.33333	1
77	M	ex	100	50	1.63	60	22.5827	Normal	2.3	4.4									None	Pleurodesis					Ⅲa					30		1.34444	1
64	M	current	95	20	1.61	53	20.4467	Normal	0.2	4.2									None	None					None					32		1.37222	1
67	M	current	140	49	1.58	48.5	19.428	Normal	0	2.8		3							None	None					None					12		1.37778	1
72	M	ex	163	50	1.63	50.8	19.12	Normal	0.1	4.4		2					Yes		None	None					None					9	1A	1.38611	0
57	M	ex	120	30	1.69	72.2	25.2792	Overweight	0.4	4.2		3							None	None					None					16		1.40278	1
65	F	ex	111	45	1.42	48	23.8048	Normal	0.6	4.2									None	Af					Ⅱ					22		1.41111	1
66	F	never	189	11	1.5	57.4	25.5111	Overweight	0.3	4.3		2							None	Bacterial infection					Ⅱ					15		1.43333	1
66	M	never	303	80	1.62	61.3	23.3577	Normal	1	3.7		2							None	None					None					13	2B	1.44167	0
75	F	never	167	30	1.48	52	23.74	Normal	0.6	4.2		2			Yes				None	None					None					14		1.44444	1
76	M	never	135	20	1.59	50.2	19.8568	Normal	0.1	4		2							None	Pleurodesis					Ⅲa					13		1.45278	1
76	M	never	120	5	1.59	50.2	19.8568	Normal	0.1	4		2							None	Pleurodesis					Ⅲa					13		1.45278	1
73	M	ex	96	80	1.6	50	19.5312	Normal	0	4.2		2					Yes		None	None					None					12	2A	1.46389	0
60	M	ex	121	50	1.81	79.1	24.1446	Normal	0	4.3		1							None	None					None					7	2A	1.48056	0
64	M	current	111	40	1.63	52.2	19.647	Normal	0	4.2		2							None	None					None					10		1.48611	0
82	F	never	244	70	1.5	45.8	20.3556	Normal	0.2	3.7		3	Yes	Yes	Yes		Yes		None	HOT induction	Anemia				Ⅱd	Ⅱ				47	1A	1.48611	0
72	M	current	103	30	1.66	55.9	20.286	Normal	0.8	3.9		3		Yes		Yes			None	None					None					16	2A	1.49167	0
67	M	ex	204	90	1.55	53	22.0604	Normal	0	4.3		2							None	None					None					18		1.49722	0
61	F	never	140	40	1.48	55.6	25.3835	Overweight	1.9	3.4		2							None	Cystitis					Ⅱ					18	3A	1.52778	1
63	F	never	250	50	1.53	49.4	21.103	Normal	0.1	4.2		2							None	Pleurodesis					Ⅲa					20		1.54167	1
64	M	current	254	160	1.69	65.6	22.9684	Normal	0			1							None	None					None					20		1.55278	1
42	M	ex	205	30	1.71	75	25.6489	Overweight	0.1	5									None	None					None					10		1.55278	0
53	F	never	171	10	1.62	63.2	24.0817	Normal	0	4.1		1							None	Aspergillosis					Ⅱ					192		1.56111	1
77	M	ex	180	5	1.59	46	18.1955	Underweight	0.1	4.1		2							None	GERD					Ⅱ					39		1.58056	1
55	F	current	191	20	1.59	44	17.4044	Underweight	0.2	4.4		2							None	None					None					21		1.6	1
73	M	ex	135	30	1.63	60.5	22.7709	Normal	0.2	4.3		3							None	None					None					10		1.63056	1
64	M	ex	267	50	1.74	63	20.8086	Normal		3.9		3							None	None					None					17		1.64444	1
79	F	ex	267	90	1.51	46	20.1746	Normal	0.2	3.9		2							None	None					None					20		1.69167	1
65	M	current	139	80	1.58	70.5	28.2407	Overweight	0	4.4		2							None	Cardiac failure	Bronchial asthma				Ⅱ	Ⅱ				25		1.7	1
49	M	ex	261	136	1.63	57.8	21.7547	Normal	0.1	4.5		2				Yes			None	Rer N Palsy	Pleurodesis				Ⅲa	Ⅰ				21	3A	1.71111	1
82	F	never	122	45	1.49	51.1	23.017	Normal	0.2	4.7		2							None	None					None					12		1.725	0
81	F	never	175	5	1.5	58.5	26	Overweight	1.7	3.6		1							None	None					None					10	3A	1.73056	0
77	F	never	144	55	1.45	41.6	19.786	Normal	0.1	3.8		2							None	Rec. N. Palsy					Ⅰ					14		1.74167	1
63	M	never	191	5	1.65	56	20.5693	Normal	0	4.3		3							None	Air leakage					Ⅰ					16	1A	1.75	0
74	F	never	129	5	1.48	39.9	18.2159	Underweight	0	4		2							None	Rer N Palsy					Ⅰ					5	3A	1.775	0
72	M	ex	132	45	1.63	54	20.3244	Normal	0	3.8									None	None					None					13		1.78056	1
65	F	never	342	60	1.53	43.8	18.7108	Normal	0	4.2		2							None	None					None					10	1A	1.78611	0
74	F	never	96	32	1.46	46	21.58	Normal		4.3									None	None					None					18		1.79722	1
70	M	ex	322	180	1.64	65	24.1672	Normal	0	4.3		1							None	None					None					15		1.80833	1
56	M	current	204	84	1.69	73	25.5593	Overweight	0	4.3		2					Yes		None	None					None					12		1.825	1
48	M	ex	263	75	1.76	81.6	26.343	Overweight	0.2	4.1		3	Yes				Yes		None	None					None					8	1A	1.89167	0
69	F	never	269	95	1.46	40.1	18.8122	Normal	0	4.5		2							None	None					None					8	1A	1.89722	0
52	M	ex	270	1250	1.79	80	24.968	Normal	0.1	5.1		2	Yes						None	Pleural effusion					Ⅰ					29		1.9	0
74	M	current	130	50	1.64	63.6	23.6466	Normal	0.4	4.2		2							None	None					None					19		1.90833	1
59	M	ex	144	100	1.69	68.8	24.0888	Normal	0.1	4.3		2						Yes	None	None					None					10	1B	1.91667	0
77	F	never	334	110	1.46	52.5	24.6294	Normal	0.1	4.2		2	Yes	Yes					None	None					None					13	1A	1.92778	0
60	F	never	209	120	1.55	58	24.1415	Normal	0	4.6		1							None	None					None					11	1A	1.93056	0
79	M	ex	111	90	1.62	66	25.1486	Overweight	0.2	4.4		2		Yes					None	None					None					14	1B	1.93889	1
62	F	current	199	30	1.63	46.4	17.464	Underweight	0.1	4.8		1							None	None					None					12	1B	1.95833	0
60	F	never	209	0	1.41	42.8	21.5281	Normal	0	4.5		1							None	Chylothorax					Ⅲa					15	1B	1.96111	0
57	M	current	295	30	1.72	74.3	25.1149	Overweight	0.1	4.4		2							None	Pleurodesis					Ⅲa					18	1B	1.96667	0
74	F	never	203	0	1.54	38	16.0229	Underweight	0	4.2		2							None	Air leakageage					Ⅰ					16	1A	1.96667	0
74	F	never	203	0	1.54	38	16.0229	Underweight	0	4.2		2							None	Air leakageage					Ⅰ					16	1A	1.96667	0
63	M	ex	237	54	1.64	63.7	23.6838	Normal	0	4.4		1							None	None					None					8	1A	1.975	0
62	F	ex	182	0	1.59	50.1	19.8173	Normal	0	4.5		2							None	None					None					8	1A	1.98611	0
62	F	ex	182	0	1.59	50.1	19.8173	Normal	0	4.5		2							None	None					None					8	1A	1.98611	0
83	M	ex	246	175	1.57	71.1	28.845	Overweight	0.5	3.8		2							None	None					None					16	1A	1.99722	0
65	M	never	292	120	1.64	65.9	24.5018	Normal	0.1	4.6		2							None	None					None					10	1A	2.00556	0
73	F	never	144	55	1.4	42.5	21.6837	Normal	0	4.6		2							None	None					None					12	1A	2.00833	0
76	F	never	221	109	1.54	59.4	25.0464	Overweight	0	4.6		2							None	Af					Ⅱ					8	2A	2.01389	0
57	F	never	148	10	1.53	40.3	17.2156	Underweight	0	4.5		2							None	None					None					4	1A	2.01667	0
68	M	ex	225	80	1.68	61.5	21.79	Normal	0	4.6		2					Yes		None	Nausea	Pleurodesis				Ⅲa	Ⅱ				14	1A	2.02222	0
76	F	never	212	0	1.5	47.8	21.2444	Normal	0	4.2		2							None	None					None					8	3A	2.02778	0
81	F	never	70	0	1.5	57.5	25.5556	Overweight	3.2	3.2		2							None	None					None					9	1A	2.02778	0
78	M	ex	240	0	1.67	65.5	23.486	Normal	0.1	4.2		2			Yes				None	Af					Ⅱ					6	1A	2.03333	0
64	M	ex	177	50	1.63	68.7	25.8572	Overweight	2.7	4		1							None	None					None					9	1A	2.03333	0
75	M	ex	233	0	1.57	56	22.719	Normal	0.1	4									None	Pleurodesis					Ⅲa					38		2.04167	1
41	F	never	172	40	1.6	48	18.75	Normal	0	4.4		1							None	Pleurodesis					Ⅲa					17	1A	2.05	0
60	F	current	137	30	1.58	49.1	19.6683	Normal	0.1	3.9		2							None	None					None					9	3A	2.05833	1
77	F	never	159	61	1.43	41.7	20.3922	Normal	0.3	3.9		2	Yes	Yes				Yes	None	None					None					11	2A	2.06111	1
76	M	current	225	80	1.59	52	20.5688	Normal	0.6	3.7		2						Yes	None	None					None					10		2.075	1
65	F	never	249	60	1.65	53	19.4674	Normal	0.1	4.3		2			Yes				None	Af					Ⅱ					23	3A	2.07778	1
61	M	ex	406	400	1.68	55	19.487	Normal	0.4	4.5		1							None	HOT induction					Ⅱd					19		2.09167	1
68	F	never	215	60	1.53	54	23.0681	Normal	0	4.1		2							None	None					None					8	1B	2.10556	0
68	F	never	215	60	1.53	54	23.0681	Normal	0	4.1		2							None	None					None					8	1A	2.10556	0
52	M	current	115	140	1.68	53	18.7783	Normal	0.1	3.7		2							None	None					None					10	1B	2.11111	0
73	F	never	130	40	1.6	62.6	24.4531	Normal	0	4.1		2							None	None					None					13		2.11667	0
41	F	never	142	0	1.56	37.6	15.4504	Underweight	0	4.6		2							None	None					None					11	1A	2.12222	0
68	M	ex	279	10	1.65	75.8	27.8421	Overweight	0.1	4.3		1							None	None					None					10	1A	2.125	0
79	M	ex	171	70	1.59	70.3	27.8074	Overweight	0.1	3.6		2							None	None					None					6	3A	2.13889	1
45	F	never	299	364	1.56	50.8	20.8744	Normal	0	4.1		2							None	None					None					11	1A	2.14722	0
68	F	never	178	28	1.5	71.9	31.9556	Obese	0.1	4.1		2							None	None					None					12	1A	2.14722	0
77	M	ex	188	30	1.6	61	23.8281	Normal		3.3									None	None					None					17		2.15278	1
78	M	current	319	105	1.57	48.6	19.7168	Normal	0.1	4.2		1							None	None					None					13	1A	2.15833	0
51	M	ex	223	50	1.71	69.2	23.6654	Normal	0	4.7		2							None	Drug induced liver injury					Ⅱ					9	1A	2.16667	0
70	M	current	219	33	1.69	55	19.257	Normal	8.3	3.5		2							None	Pleural effusion					Ⅰ					21		2.17778	1
79	F	never	163	0	1.46	50	23.4566	Normal	0.1	4.3		3			Yes				None	Ileus					Ⅱ					15	1A	2.18333	0
74	M	ex	358	92	1.66	62.1	22.5359	Normal	0.1	4.5		2	Yes						None	HOT induction	Af				Ⅱd	Ⅱ				18	2B	2.19167	0
82	M	ex	233	40	1.6	55	21.4844	Normal	0.1	4.1		1							None	Bleeding (Rethoracotomy)					Ⅲb					14		2.2	1
68	M	current	200	175	1.67	76.2	27.3226	Overweight	0.5	4.3		2					Yes		None	Pleural effusion					Ⅰ					23	2A	2.20556	0
69	M	ex	124	50	1.55	50.9	21.1863	Normal	0.2	4		2							None	Af					Ⅱ					29		2.21389	1
83	F	never	204	25	1.42	35.2	17.4569	Underweight	0	4.1		2							None	None					None					8	1A	2.21389	0
64	M	ex	310	330	1.7	54.8	18.9619	Normal	11.5	2.9		2							None	PSVT					Ⅱ					12	2B	2.21667	0
55	M	current	243	30	1.68	58	20.5499	Normal	0.1	5.1									None	Pleurodesis					Ⅲa					43		2.22222	1
80	M	ex	199	30	1.6	57.5	22.4609	Normal	0	4		2	Yes						None	None					None					11	1A	2.22222	0
85	F	never	129	0	1.42	49	24.3007	Normal	0.1	4		2							None	None					None					11		2.23889	1
65	M	never	205	30	1.61	54.6	21.064	Normal	0	4.3		2							None	None					None					8	1A	2.25278	0
64	M	ex	164	30	1.54	54.7	23.0646	Normal	0.1	3.3		2							None	None					None					19		2.26111	0
80	M	ex	222	85	1.64	55.4	20.5979	Normal	0.1	4.1		2							None	None					None					8	1A	2.27222	0
45	F	never	198	10	1.65	48.7	17.888	Underweight	0	4.1		1							None	Air leakageage					Ⅰ					13	2A	2.275	0
62	M	current	477	490	1.61	61	23.533	Normal	0.1	4.4		2							None	None					None					14		2.28056	1
73	M	current	272	78	1.64	59.6	22.1594	Normal	0.3	4.4		2							None	None					None					8	1B	2.28333	0
72	F	never	228	160	1.52	53.3	23.0696	Normal	0.3	3.6		2							None	Re-ope. (Air leakage)	Bacterial infection				Ⅲb	Ⅱ				54	3A	2.28889	0
74	M	ex	279	400	1.8	83.2	25.679	Overweight	0	4		2					Yes		None	None					None					9	1A	2.29167	0
73	F	never	208	50	1.42	47.5	23.5568	Normal	0.1	4		2							None	None					None					10	1A	2.29722	0
84	F	never	243	30	1.49	36.8	16.5758	Underweight	0	4.4		2	Yes						None	Air leakageage					Ⅰ					19	1B	2.29722	1
54	M	ex	151	130	1.66	57	20.6852	Normal	0.2	4.6		3							None	None					None					19		2.3	0
63	M	ex	210	50	1.6	57.9	22.6172	Normal	0.1	4.3		2							None	Air leakageage					Ⅰ					14	1A	2.3	0
71	M	ex	84	50	1.73	73	24.3911	Normal	0	4.3		2							None	Re-ope. (Air leakage)					Ⅲb					11	1A	2.30278	0
71	M	ex	84	50	1.73	73	24.3911	Normal	0	4.3		2							None	Re-ope. (Air leakage)					Ⅲb					11	1A	2.30278	0
60	M	current	356	385	1.74	62.7	20.7095	Normal	0.1	4.2		2					Yes		None	None					None					9	1A	2.30833	0
36	F	never	200	20	1.6	51.6	20.1562	Normal	0	4.3		1							None	None					None					12	2A	2.31389	1
71	F	never	277	120	1.53	54	23.0681	Normal	0	4.4		2							None	Af					Ⅱ					8	1A	2.32222	0
65	M	current	130	50	1.68	53.6	18.9909	Normal	0	4		2							None	Bacterial infection					Ⅱ					14		2.32778	0
55	F	never	154	4	1.65	58.6	21.5243	Normal	0	4.8		1							None	SSI					Ⅲa					20	4	2.32778	0
71	F	never	202	100	1.54	52.4	22.0948	Normal	0	4.5		2							None	None					None					12	2A	2.33056	0
77	M	never	235	80	1.66	60	21.7738	Normal	0.1	4.3		2							None	None					None					9	1B	2.33611	0
55	F	ex	186	5	1.56	55	22.6003	Normal	0	4.5		1							None	None					None					8	1A	2.33889	0
47	M	current	183	40	1.84	104.9	30.9842	Obese	0.2	4.6		2							None	None					None					8	2A	2.34444	0
57	F	ex	173	290	1.56	49.7	20.4224	Normal	0.8	4.5		3							None	None					None					17	3A	2.35	0
83	F	never	159	0	1.54	54.5	22.9803	Normal	0.1	4		2	Yes						None	None					None					9	1B	2.35278	0
74	M	ex	192	50	1.61	60	23.1473	Normal		4.6									None	Rec. N. palsy					Ⅰ					31		2.36389	1
45	F	never	202	5	1.54	48.8	20.5768	Normal	0	4.4		2							None	None					None					8	1A	2.36944	0
72	M	ex	176	0	1.72	63.7	21.5319	Normal	0	4.6		2		Yes					None	Air leakageage					Ⅰ					13	1A	2.375	0
79	M	ex	174	31	1.59	61.5	24.3266	Normal	0	4		2							None	None					None					6	1A	2.37778	0
66	F	never	270	110	1.53	45.9	19.6078	Normal	0	4.2		2							None	None					None					10	3A	2.38056	0
52	M	current	211	45	1.68	56.6	20.0539	Normal		4.7		2							None	Pleurodesis					Ⅲa					16		2.38333	1
60	M	ex	276	80	1.65	57.8	21.2305	Normal	0	4.2		2							None	None					None					9	1A	2.39722	0
71	M	ex	145	0	1.66	62.6	22.7174	Normal	0.1	3.8		2		Yes					None	None					None					4	1B	2.39722	0
73	M	ex	156	115	1.62	73.7	28.0826	Overweight	0.1	4.5		2							None	None					None					8	1A	2.39722	0
75	F	never	188	33	1.42	47.5	23.5568	Normal		4.5									None	None					None					40		2.4	1
59	F	never	286	82	1.6	57.1	22.3047	Normal	0	4.6		1							None	Drug induced liver injury	Bacterial infection				Ⅱ	Ⅱ				23	1A	2.40833	0
75	F	never	206	20	1.57	51.6	20.9339	Normal	0.5	4.7		2							None	None					None					6	1A	2.41111	0
61	F	never	275	50	1.48	55.3	25.2465	Overweight	0	4.5		2							None	None					None					8	1A	2.42778	0
67	M	ex	179	160	1.71	73.6	25.1701	Overweight	0	4.8		2							None	Bacterial infection					Ⅱ					10	1A	2.42778	0
77	F	never	243	120	1.55	50	20.8117	Normal	0	4		2	Yes						None	None					None					12	1A	2.43333	0
77	F	never	243	120	1.55	50	20.8117	Normal	0	4		2	Yes						None	None					None					12	1B	2.43333	0
77	F	never	243	120	1.55	50	20.8117	Normal	0	4		2	Yes						None	None					None					12	1A	2.43333	0
42	F	current	126	80	1.55	66.8	27.8044	Overweight	0.1	4.4		2							None	None					None					6	1A	2.43889	0
66	F	never	147	50	1.59	55.2	21.8346	Normal	0	4.1		2	Yes						None	None					None					6	1A	2.44444	0
57	M	ex	201	5	1.71	69.5	23.768	Normal	0.1	4.2		2							None	None					None					7	1B	2.45	0
59	M	current	132	30	1.67	52	18.6453	Normal		4.1		2							None	None					None					16		2.45278	1
40	F	never	160	0	1.54	51.9	21.884	Normal	0	4.7		1							None	None					None					9	3A	2.46389	0
63	M	current	97	12	1.64	55.6	20.6722	Normal	0.2	4.1		2							None	None					None					11	2A	2.46944	0
79	M	ex	227	250	1.56	54.7	22.477	Normal	0	4.1		2	Yes		Yes				None	None					None					14	1A	2.48056	1
79	M	ex	227	250	1.56	54.7	22.477	Normal	0	4.1		2	Yes		Yes				None	None					None					14	1A	2.48056	1
63	M	ex	183	85	1.68	65.4	23.1718	Normal	0	4.4		1							None	Air leakageage					Ⅰ					15	1A	2.48333	0
71	M	ex	170	0	1.62	62	23.6244	Normal	0.2	4.8		2				Yes			None	None					None					7	1B	2.48889	0
67	M	ex	147	20	1.73	62.7	20.9496	Normal	0	4.5		2							None	None					None					7	1A	2.51389	0
71	F	ex	103	20	1.52	52	22.5069	Normal	0.1	4		2		Yes					None	None					None					10	2A	2.51389	0
78	F	never	184	0	1.49	50.2	22.6116	Normal	2.4	3.9		2							None	Bacterial infection	PE				Ⅱ	Ⅱ				19	1B	2.52222	0
76	F	never	240	48	1.5	64.9	28.8444	Overweight	0.1	4.4		2							None	Atelectasis					Ⅲa					18	1A	2.525	0
53	M	current	110	30	1.78	59	18.6214	Normal	0.3	4.2									None	None					None					36		2.53056	1
75	M	never	138	10	1.63	55.9	21.0396	Normal	0	3.8		2	Yes						None	None					None					11	1B	2.53056	0
75	M	never	138	10	1.63	55.9	21.0396	Normal	0	3.8		2	Yes						None	None					None					11	1B	2.53056	0
66	F	ex	178	51	1.57	57	23.1247	Normal	0.3	3.7		2							None	None					None					11	3A	2.53611	0
59	M	current	123	60	1.77	66.2	21.1306	Normal	1.2	3.9		1							None	None					None					10	1A	2.56111	0
64	M	ex	170	30	1.68	58.8	20.8333	Normal	0	3.9		2							None	None					None					10	1B	2.56667	0
68	M	ex	268	602	1.61	75.2	29.0112	Overweight	0.2	4.1		2							None	None					None					14	1A	2.56667	0
68	M	ex	268	602	1.61	75.2	29.0112	Overweight	0.2	4.1		2							None	None					None					14	1A	2.56667	0
66	M	ex	130	23	1.62	58	22.1003	Normal	0	4.3									None	Air leakage					Ⅰ					32		2.575	1
74	F	never	148	0	1.41	51	25.6526	Overweight	0	4.8		2							None	None					None					11	1A	2.575	0
53	F	never	233	39	1.57	51	20.6905	Normal		4.5		1							None	None					None					26		2.58611	1
66	F	never	149	10	1.58	50.3	20.149	Normal	0	4.5		2							None	None					None					7	3A	2.58611	0
58	F	current	224	60	1.49	48	21.6206	Normal	0.1	4.3		2	Yes						None	None					None					7	1A	2.6	0
75	M	ex	289	480	1.64	60.3	22.4197	Normal	0	4.5		2							None	Chylothorax					Ⅲa					13	1A	2.61111	0
72	M	ex	124	30	1.63	65.5	24.6528	Normal	0	4		2							None	Delirium					Ⅱ					5	1B	2.61389	0
57	M	ex	213	10	1.68	66.6	23.5969	Normal	0	5.3		2							None	None					None					12	1A	2.61667	0
63	F	never	129	30	1.54	43.5	18.342	Underweight	0	4.4									None	None					None					18		2.61667	1
68	M	ex	291	93	1.71	74	25.3069	Overweight	0.1	4.1		2							None	Pleurodesis					Ⅲa					23		2.62222	1
67	M	ex	159	50	1.66	75.2	27.2899	Overweight	0.1	4.8		2							None	None					None					5	2A	2.625	0
66	F	never	200	60	1.54	79.1	33.353	Obese	0.5	4.4		1							None	PSVT					Ⅱ					14	2A	2.64167	0
75	M	ex	105	30	1.61	61.4	23.6874	Normal	0	4.8		2							None	None					None					23		2.64722	1
88	F	never	209	50	1.51	61.8	27.1041	Overweight		4									None	None					None					27		2.65278	1
75	F	never	129	0	1.45	47.1	22.4019	Normal	0.1	4.2		2							None	None					None					11	2A	2.65556	0
68	M	ex	173	150	1.69	72.4	25.3493	Overweight	0.6	3.9		2							None	Af					Ⅱ					14	1A	2.65833	0
71	M	never	133	0	1.66	65	23.5883	Normal	0.2	4.5		2							None	None					None					10	3A	2.66667	0
69	F	ex	154	0	1.52	45	19.4771	Normal	1.5	4.6		1							None	None					None					12	1A	2.66944	0
72	F	current	244	45	1.44	44	21.2191	Normal	0.1	4.3									None	Pleurodesis					Ⅲa					33		2.67222	1
76	F	ex	139	20	1.48	50.4	23.0095	Normal	0	4.6		2							None	None					None					8	1B	2.67778	0
78	F	never	197	5	1.5	54.9	24.4	Normal	0.2	3.9		3			Yes		Yes		None	None					None					15	1B	2.68056	1
67	F	never	248	70	1.6	61.8	24.1406	Normal	0.1	4.3		1							None	None					None					10	1A	2.68333	0
67	F	never	248	70	1.6	61.8	24.1406	Normal	0.1	4.3		1							None	None					None					10	1A	2.68333	0
78	F	never	176	215	1.46	50.6	23.738	Normal	0.2	3.6		2							None	Delirium					Ⅱ					8	1A	2.68611	0
56	M	current	182	33	1.7	63	21.7993	Normal	0.1	4.5									None	None					None					25		2.69722	1
56	M	current	215	0	1.62	48.8	18.5947	Normal	0.1	4.1		2					Yes		None	SSI					Ⅲa					12	1A	2.7	0
69	F	never	138	40	1.6	48.8	19.0625	Normal	0	4.4		2							None	Af					Ⅱ					8	1B	2.70833	0
66	F	never	301	240	1.57	43.7	17.7289	Underweight	0	4.2		2							None	Air leakageage					Ⅰ					14	3A	2.70833	0
76	F	never	123	40	1.48	58.6	26.7531	Overweight	0	4		2							None	Bacterial infection					Ⅱ					15	1A	2.71389	0
61	M	current	203	70	1.59	62.8	24.8408	Normal	0.1	4.2		2							None	None					None					9	1A	2.71944	0
65	F	never	243	100	1.59	65.8	26.0275	Overweight	0	4.3		3							None	DVT					Ⅱ					17	1B	2.71944	0
65	F	never	243	100	1.59	65.8	26.0275	Overweight	0	4.3		3							None	DVT					Ⅱ					17	1A	2.71944	0
67	F	never	112	5	1.55	51.2	21.3111	Normal	0	4.4		2							None	None					None					7	1A	2.73056	0
81	M	ex	120	33	1.66	65	23.5883	Normal	0.1	2.8		2							None	None					None					10	2B	2.75833	1
73	M	ex	171	150	1.6	65.5	25.5859	Overweight	0.1	3.8		2							None	None					None					10	1B	2.76111	0
84	F	never	130	35	1.45	44.5	21.1653	Normal	0.1	4.3		3							None	None					None					17		2.76389	0
69	F	never	187	50	1.54	48.4	20.4082	Normal	0.5	4.2		1							None	Bleeding (Rethoracotomy)					Ⅲb					22	1A	2.77222	0
64	F	never	142	5	1.61	56.5	21.797	Normal	0.4	4.1		2							None	None					None					9	3A	2.775	0
72	F	never	156	0	1.55	64.7	26.9303	Overweight	0.5	4.2		2							None	None					None					9	1B	2.78611	0
59	F	ex	164	0	1.68	57.4	20.3373	Normal	0.1	4.1		2							None	None					None					8	1A	2.78889	0
59	F	never	203	110	1.64	52.2	19.4081	Normal	0	4.4		2							None	None					None					9	1A	2.79444	0
79	F	never	130	40	1.5	52	23.1111	Normal		4.4									None	None					None					17		2.8	0
68	F	never	199	50	1.57	45.9	18.6214	Normal	0.1	5		2							None	None					None					7	1B	2.81111	0
74	F	never	277	22	1.41	54.2	27.2622	Overweight	0.1	4		2							None	Anaphylactic					Ⅱ					19		2.81944	0
63	F	never	164	102	1.53	65.4	27.938	Overweight	0	3.9		1							None	None					None					9	2A	2.82222	0
80	M	ex	118	119	1.63	63	23.7118	Normal	0	4.1		1							None	None					None					8	1B	2.82778	0
77	F	ex	133	60	1.42	42.2	20.9284	Normal	0.1	4.7		2							None	Drug induced liver injury					Ⅱ					23	1A	2.83056	0
47	F	ex	215	280	1.54	53	22.3478	Normal	0.1	4.2		1							None	None					None					20		2.83611	1
73	F	never	212	80	1.58	48.3	19.3479	Normal		4.5		2							None	None					None					65		2.83889	1
49	M	ex	240	1000	1.85	62	18.1154	Underweight	0.1	3.6		3							None	Anemia					Ⅱ					21	2B	2.83889	0
68	F	never	131	15	1.56	46.9	19.2719	Normal	0	4.5		2							None	None					None					17	1A	2.84444	0
75	M	ex	234	50	1.57	51.7	20.9745	Normal	0.1	3.5		2							None	None					None					7	1B	2.84444	0
39	F	never	110	30	1.5	37.7	16.7556	Underweight	0	4.5		2							None	None					None					12	1A	2.84722	0
83	F	ex	118	60	1.43	46.9	22.9351	Normal	0.7	4.4		2					Yes		None	None					None					10	1A	2.85556	0
76	M	current	292	170	1.75	70.7	23.0857	Normal	0.7	4.1		1							None	None					None					7	1A	2.86667	0
76	M	never	370	690	1.65	62.3	22.8834	Normal	0.1	4.5		2	Yes						None	Air leakageage					Ⅰ					12	1A	2.86667	0
76	M	never	370	690	1.65	62.3	22.8834	Normal	0.1	4.5		2	Yes						None	Air leakageage					Ⅰ					12	1B	2.86667	0
72	F	current	102	40	1.52	60.3	26.0994	Overweight	0.1	4.2		1							None	None					None					14		2.86944	1
64	M	current	167	40	1.7	58.8	20.346	Normal	0.3	4.3		2							None	None					None					11	1B	2.87222	0
79	M	ex	175	52	1.52	41.4	17.919	Underweight	1.6	3.9		2							None	None					None					17	1B	2.87222	0
66	M	ex	170	115	1.61	54.4	20.9868	Normal	0	3.8		1							None	None					None					10	1B	2.87778	0
44	F	never	159	25	1.57	53.8	21.8264	Normal	0	4		1							None	Bacterial infection					Ⅱ					13	1A	2.87778	0
44	F	never	159	25	1.57	53.8	21.8264	Normal	0	4		1							None	Bacterial infection					Ⅱ					13	1A	2.87778	0
69	M	ex	337	265	1.63	46.4	17.464	Underweight	0.3	3.7		2							None	Bacterial infection					Ⅱ					26		2.87778	0
47	F	never	133	30	1.58	48.3	19.3479	Normal	0.1	4.7		2							None	None					None					11	1A	2.88333	0
49	M	current	144	50	1.78	65.6	20.7045	Normal	0.2	4.6		1							None	None					None					8	1A	2.88611	0
36	F	never	171	0	1.6	55.3	21.6016	Normal	0.1	4.4		1							None	None					None					10	4	2.88889	0
63	M	ex	376	245	1.77	60.9	19.4389	Normal	2.8	3.9		2					Yes		None	Rer N Palsy	Bacterial infection				Ⅱ	Ⅰ				12	3A	2.89444	0
55	F	current	250	110	1.56	38.5	15.8202	Underweight		3.4		2							None	None					None					26		2.90556	1
82	F	never	140	120	1.62	49	18.6709	Normal		4.3									None	None					None					16		2.91944	0
77	M	ex	196	5	1.69	54.4	19.047	Normal	0.1	3.1		2	Yes						None	Af					Ⅱ					13	1A	2.93056	0
86	M	ex	233	30	1.6	65	25.3906	Overweight	0.1	3.9									None	None					None					19		2.94444	1
71	M	never	156	110	1.55	56.9	23.6837	Normal	0.1	4		1							None	None					None					12	2A	2.94722	0
69	M	current	130	30	1.53	46.8	19.9923	Normal	0	4.2		3		Yes	Yes				None	Air leakage					Ⅰ					23		2.95	1
81	M	ex	52	5	1.61	59.6	22.9929	Normal	0	4.4		2	Yes						None	None					None					7	1A	2.95556	0
76	F	never	200	30	1.46	51	23.9257	Normal	0.1	4									None	None					None					19		2.96944	1
59	F	never	226	50	1.56	46.8	19.2308	Normal	0	4.6		2							None	None					None					15	1A	2.97222	0
60	F	never	190	20	1.55	46.1	19.1883	Normal	0	4.7		1							None	None					None					10	1A	2.98333	0
73	F	never	133	40	1.48	47.2	21.5486	Normal	0	4		1							None	None					None					9	1A	2.98611	0
79	M	ex	203	30	1.6	50.1	19.5703	Normal	0	4.4		2							None	Dementia					Ⅰ					11		2.99167	0
51	M	ex	166	120	1.68	61.6	21.8254	Normal	0.1	4.6		1							None	None					None					10	1B	2.99167	0
58	F	never	164	30	1.47	50.8	23.5087	Normal	0	4.3		1							None	None					None					8	1A	2.99167	0
67	M	current	221	930	1.61	51.2	19.7523	Normal	0.6	4.1		2							None	None					None					13	1A	2.99722	0
59	M	ex	37	5	1.67	65	23.3067	Normal	3	3.7		1							None	None					None					9	1A	2.99722	0
61	M	current	200	5	1.76	70.2	22.6627	Normal	0.1	4.1		2							None	None					None					12	1A	3.00556	0
64	F	never	350	204	1.47	43	19.8991	Normal	0.2	4.6		2							None	None					None					9	1A	3.00833	0
75	F	never	143	50	1.5	51.4	22.8444	Normal	0	3.9		2			Yes				None	None					None					8	1B	3.00833	0
43	F	current	176	30	1.65	49.7	18.2553	Underweight	0	4.7		1							None	None					None					9	1A	3.00833	0
74	F	never	144	50	1.46	48.3	22.659	Normal	0	4.2		3							None	None					None					16		3.01111	1
70	M	ex	153	20	1.66	63.1	22.8988	Normal	0.1	4.4		2							None	None					None					8	1A	3.01389	0
74	M	never	217	5	1.54	61	25.721	Overweight	0.1	4		2		Yes					None	Hypertension					Ⅱ					9	1B	3.01389	0
75	F	never	286	580	1.44	47.5	22.907	Normal	0	4.1		2							None	None					None					16	1A	3.01667	0
75	F	never	286	580	1.44	47.5	22.907	Normal	0	4.1		2							None	None					None					16	1A	3.01667	0
75	F	never	286	580	1.44	47.5	22.907	Normal	0	4.1		2							None	None					None					16	1A	3.01667	0
72	M	current	245	1930	1.54	42.4	17.8782	Underweight	0.3	4.2		2					Yes		None	None					None					16	1A	3.01667	0
79	F	never	122	0	1.46	47.8	22.4245	Normal	0	3.9		2	Yes						None	None					None					8	1B	3.02222	0
77	M	ex	164	100	1.65	65	23.8751	Normal	0.1	4.7		2			Yes				None	Chylothorax					Ⅲa					19	1B	3.03333	0
66	F	never	185	20	1.51	54.2	23.7709	Normal	0.1	4.6		2	Yes						None	None					None					17	1A	3.03889	0
78	F	never	155	55	1.51	52	22.806	Normal	0	3.8		1							None	Bacterial infection					Ⅱ					10	2A	3.04167	0
57	F	never	130	20	1.58	45.7	18.3064	Underweight	0	4.5		1							None	None					None					6	1A	3.04444	0
57	F	never	130	20	1.58	45.7	18.3064	Underweight	0	4.5		1							None	None					None					6	1A	3.04444	0
81	M	current	200	100	1.55	50	20.8117	Normal		3.9									None	Atelectasis					Ⅲa					25		3.05	1
66	F	ex	273	1250	1.58	59	23.634	Normal	1.9	3.4		2				Yes			None	Anemia	Chylothorax				Ⅲa	Ⅱ				33	1A	3.05278	0
55	F	current	397	350	1.57	47.2	19.1488	Normal	0.1	3.9		2							None	None					None					23		3.06389	1
79	F	never	169	10	1.54	52.2	22.0105	Normal	0.2	4.4		2		Yes					None	None					None					9	1A	3.06667	0
59	F	current	209	143	1.55	47	19.563	Normal	0.1	4.2		1							None	Drug induced liver injury					Ⅱ					17	1A	3.075	0
78	M	ex	295	188	1.62	71.1	27.0919	Overweight	0.4	4		2	Yes						None	None					None					6	1A	3.07778	1
68	F	never	200	100	1.48	55.5	25.3378	Overweight	0.1	4		2							None	Pleuritis					Ⅰ					24	1A	3.08333	0
64	F	never	131	5	1.55	45.8	19.0635	Normal	0.1	4.8		2							None	None					None					8	1A	3.09167	0
77	F	never	124	40	1.51	50.3	22.0604	Normal	0	4.5		2							None	None					None					9	1B	3.10278	0
57	F	never	227	40	1.58	58.3	23.3536	Normal	0	4.6		2							None	None					None					8	2A	3.10556	0
73	F	never	231	75	1.52	79.3	34.3231	Obese	0.2	4.2		2							None	None					None					13	1A	3.10556	0
76	M	ex	127	30	1.67	69.8	25.0278	Overweight	0.1	4.4		2							None	Delirium					Ⅱ					20	1A	3.10556	1
78	F	current	210	100	1.56	41.5	17.0529	Underweight	0.1	3.8		2							None	None					None					12	1B	3.12222	0
71	F	never	294	300	1.5	108	48	Obese		4.1									None	None					None					16		3.125	0
56	M	current	197	50	1.69	57.6	20.1674	Normal	0.1	4.4		2							None	None					None					10	1A	3.12778	0
71	M	ex	224	40	1.64	50.4	18.7388	Normal	1.9	3.5		3							None	Pneumonia					Ⅱ					15	1A	3.13056	0
64	F	never	130	50	1.6	52.3	20.4297	Normal	0.1	4.3		2							None	None					None					6	1A	3.13889	0
71	M	current	268	48	1.6	75.5	29.4922	Overweight	0.1	4.4		3	Yes		Yes				None	None					None					15	1A	3.13889	0
67	F	never	149	63	1.53	58.4	24.9477	Normal	0.1	4.1		1							None	None					None					8	1A	3.14444	0
68	F	never	174	10	1.57	50	20.2848	Normal	0	4.2		1							None	None					None					9	1B	3.14444	0
77	F	never	245	40	1.45	52	24.7325	Normal		4.4									None	None					None					35		3.15	1
75	F	never	136	5	1.51	54.2	23.7709	Normal	0.1	4.5		2		Yes					None	None					None					12	1A	3.15278	0
64	M	ex	96	5	1.66	66.1	23.9875	Normal	0.1	3.9		2							None	None					None					8		3.15833	1
72	F	never	134	0	1.55	47.6	19.8127	Normal	0	4		2							None	None					None					12	1A	3.16111	0
74	F	ex	133	90	1.51	59.6	26.1392	Overweight		4.4									None	subcu. Emphysema					Ⅱ					14		3.16389	0
79	M	ex	217	125	1.59	63	24.9199	Normal	1	4.4		2							None	Air leakageage					Ⅰ					18	2A	3.16944	0
82	M	never	82	0	1.57	67	27.1816	Overweight	0	3.5		2							None	None					None					6	1A	3.175	0
60	F	current	53	20	1.55	60.4	25.1405	Overweight	0	4		2							None	None					None					4	1A	3.18056	0
53	F	current	128	30	1.56	49.1	20.1759	Normal	0	4.3		1							None	Drug induced liver injury	Nausea				Ⅱ	Ⅱ				10	1A	3.19722	0
79	M	ex	237	107	1.69	63.3	22.1631	Normal	0	4.5		1							None	None					None					9	1A	3.21389	0
69	F	never	121	25	1.51	50.2	22.0166	Normal	0	4.1		1							None	None					None					9	1A	3.21667	0
48	F	ex	219	40	1.56	64	26.2985	Overweight	0	4.6		2							None	Bacterial infection					Ⅱ					12		3.21667	1
72	M	ex	216	20	1.6	51	19.9219	Normal	0	4.1		2	Yes	Yes					None	Chylothorax					Ⅲa					13	1A	3.22222	0
60	F	never	71	5	1.55	58.9	24.5161	Normal	0.1	4.4		1							None	Nausea					Ⅱ					12	1A	3.22222	0
60	F	never	71	5	1.55	58.9	24.5161	Normal	0.1	4.4		1							None	Nausea					Ⅱ					12	2B	3.22222	0
76	M	ex	146	148	1.6	53.9	21.0547	Normal	0	4		2							None	None					None					12	3A	3.23333	0
62	M	never	197	51	1.69	76.3	26.7148	Overweight	0.4	4.4		1							None	None					None					9	1A	3.23333	0
74	F	never	190	75	1.43	51	24.9401	Normal	0.1	4.3		2							None	None					None					12	1A	3.23889	0
69	F	ex	178	60	1.49	49.8	22.4314	Normal	0	4.5		2							None	None					None					8	3A	3.24167	0
60	F	never	130	20	1.63	64.3	24.2011	Normal	0	4.2		1							None	None					None					11	1B	3.24444	0
79	M	current	250	50	1.71	56	19.1512	Normal	0.2	4.4		2		Yes					None	None					None					14		3.25	1
60	M	current	161	50	1.76	68.5	22.1139	Normal	0	3.9		2							None	None					None					9	2A	3.25556	0
69	M	ex	260	180	1.59	66	26.1066	Overweight	0.1	3.8		3							None	Pleural effusion					Ⅰ					22		3.26944	1
60	M	ex	207	64	1.59	60.4	23.8915	Normal	0.1	4.4		1							None	None					None					8	1A	3.275	0
64	M	current	188	40	1.71	60.6	20.7243	Normal	0.4	4		2							None	None					None					18		3.275	0
60	M	ex	132	20	1.75	50.2	16.3918	Underweight	0.3	4.1		2							None	Re-ope. (Air leakage)					Ⅲb					11	1A	3.30278	0
59	M	ex	145	0	1.68	57.8	20.479	Normal	0.1	4.3		2							None	None					None					18		3.30556	0
72	M	current	90	10	1.61	62	23.9188	Normal	0	4.5									None	None					None					30		3.31389	1
61	F	never	148	0	1.54	51.2	21.5888	Normal		4.5		2							None	None					None					45		3.31667	1
63	M	ex	48	5	1.69	70.4	24.649	Normal	0.1	4.2		2							None	None					None					11	1A	3.31667	0
56	M	ex	197	25	1.67	72.2	25.8883	Overweight	0.1	4.4		2							None	None					None					12	1B	3.31667	0
49	M	current	130	20	1.75	75	24.4898	Normal		4.4		1							None	pneumonia					Ⅱ					12		3.325	1
76	M	ex	127	250	1.68	66	23.3844	Normal	0	4.7		1							None	None					None					9	1B	3.325	0
62	M	ex	122	90	1.73	67	22.3863	Normal	0.1	4.6		1							None	None					None					10	1A	3.32778	0
70	F	current	167	65	1.49	56.8	25.5844	Overweight	2.7	3.9		2							None	None					None					15	1A	3.33333	0
80	F	never	178	75	1.5	41	18.2222	Underweight	0	4.3		2							None	None					None					10	1A	3.34167	0
52	F	never	144	40	1.56	47.4	19.4773	Normal	0	4.3		1							None	None					None					12	1B	3.34722	0
78	M	ex	177	45	1.65	61.4	22.5528	Normal	0.1	4.1		2							None	Pleurodesis					Ⅲa					40		3.35556	1
79	F	current	155	56	1.51	44.2	19.3851	Normal	0.1	3.6		2		Yes			Yes		None	None					None					12	2A	3.35833	0
79	F	current	130	40	1.51	44.2	19.3851	Normal	0.1	3.6		2		Yes			Yes		None	None					None					12	3A	3.35833	0
66	F	never	189	30	1.59	49.5	19.5799	Normal	0	4.5		2							None	None					None					9	1A	3.36667	0
71	F	never	207	29	1.55	59.9	24.9324	Normal	0	3.6		3							None	None					None					8	1A	3.37222	0
60	M	ex	130	20	1.71	60	20.5191	Normal	0.2	4.3									None											15		3.375	1
64	F	never	213	30	1.59	55	21.7555	Normal		4.7									None	None					None					34		3.375	1
71	F	never	111	37	1.54	46.8	19.7335	Normal	0	4.4		2	Yes						None	None					None					8	1B	3.37778	0
73	F	never	113	12	1.54	51.3	21.631	Normal	0	4.2		2							None	None					None					6	1A	3.38611	0
51	F	ex	84	5	1.75	67	21.8776	Normal	0.1	4.4		2							None	None					None					5	1A	3.38611	0
58	M	never	434	180	1.64	98	36.4366	Obese	0.1	4.6		2							None	None					None					13		3.39167	1
66	F	never	144	60	1.56	50.1	20.5868	Normal	0	4.3		2							None	Re-ope. (Air leakage)					Ⅲb					9	1A	3.39722	0
57	F	never	117	5	1.64	47.9	17.8093	Underweight	0	4.2		2							None	None					None					11	3A	3.4	0
70	M	current	130	30	1.69	62	21.7079	Normal	2	4.3									None	None					None					25		3.40278	1
65	F	never	183	65	1.54	58	24.4561	Normal	0	4.8		2	Yes						None	Bacterial infection					Ⅱ					9	1A	3.41111	0
62	F	never	155	5	1.56	53.4	21.9428	Normal	0	4.5		2							None	None					None					10	1A	3.41389	0
63	M	current	159	280	1.76	64.5	20.8226	Normal	0.3	4		2							None	None					None					14	0	3.425	0
57	F	never	173	50	1.48	65.4	29.8576	Overweight	0.1	4.4		1							None	None					None					8	1B	3.42778	0
72	M	current	296	100	1.64	77.2	28.7032	Overweight	0.1	4.3		2	Yes						None	None					None					14	1A	3.42778	0
67	M	ex	131	20	1.65	60.5	22.2222	Normal	0.1	4.3		1							None	None					None					11	1B	3.43056	0
71	M	ex	157	50	1.69	75.9	26.5747	Overweight	0.1	3.6		2		Yes				Yes	None	None					None					15	1A	3.43056	0
58	M	current	129	39	1.77	83.6	26.6845	Overweight	0.1			1							None	Rer N Palsy					Ⅰ					10		3.43889	1
77	F	never	214	10	1.62	47.7	18.1756	Underweight	0	4		1							None	None					None					11	1A	3.43889	0
61	F	never	134	20	1.59	49.6	19.6195	Normal	0	4.7		2							None	None					None					11	1A	3.44444	0
65	F	ex	172	0	1.56	52.3	21.4908	Normal	0	4.5		3				Yes			None	Pneumonia					Ⅱ					32		3.44722	0
65	F	ex	90	0	1.56	52.3	21.4908	Normal	0	4.5		3				Yes			None	Pneumonia					Ⅱ					32		3.44722	0
60	F	never	129	30	1.56	46.3	19.0253	Normal	0	4.7		2							None	None					None					8	4	3.46389	0
65	M	ex	187	50	1.66	60.3	21.8827	Normal	0.1	4		2					Yes		None	None					None					11	2A	3.46389	0
75	M	ex	189	5	1.63	53.6	20.1739	Normal	0.1	3.8		2					Yes		None	Pneumonia					Ⅱ					11	1A	3.46389	0
74	F	never	204	20	1.54	55	23.1911	Normal	0	4.6		2							None	None					None					9	1A	3.46667	0
62	F	never	129	30	1.5	53.7	23.8667	Normal	0.1	4.5		2							None	None					None					9	1B	3.47222	0
78	F	never	185	0	1.51	52.1	22.8499	Normal	0	4		2							None	None					None					10	1B	3.47222	0
62	F	never	182	20	1.56	47	19.313	Normal	0	4.2		1							None	Pleurodesis					Ⅲa					11	1A	3.47778	0
76	M	ex	180	10	1.67	63.4	22.733	Normal	0	3.8		2		Yes					None	None					None					11	1B	3.48889	0
62	M	current	136	55	1.71	69	23.597	Normal	0.1	4.1		2							None	HOT induction					Ⅱd					26		3.48889	0
66	F	never	123	5	1.49	45.4	20.4495	Normal	0	4.1		2							None	None					None					6	1A	3.48889	0
40	M	never	185	60	1.69	69.6	24.3689	Normal	0	4.3		1							None	None					None					5	1A	3.49444	0
55	F	never	253	50	1.67	60	21.5139	Normal	0	4.2		2							None	None					None					5	1A	3.5	0
69	M	ex	314	550	1.61	54	20.8325	Normal	0.1	4.2		2	Yes				Yes		None	Pleurodesis	Gastric ulcer				Ⅲa	Ⅱ				38		3.50278	1
62	M	never	158	30	1.66	76.5	27.7616	Overweight	0.1	4.5		2							None	Drug induced liver injury					Ⅱ					13	1A	3.50278	0
52	M	current	124	10	1.63	66	24.841	Normal	0.2	4.3		2							None	None					None					11	1B	3.52222	0
75	F	never	132	25	1.69	62.7	21.953	Normal	0.2	3.8		2							None	None					None					6	1A	3.52222	0
70	F	ex	124	5	1.55	69.3	28.845	Overweight	0.1	4.1		2							None	None					None					6	1A	3.525	0
57	F	never	133	90	1.52	56.5	24.4546	Normal	0	4.5		2							None	None					None					12		3.53056	0
66	M	ex	213	20	1.53	53.1	22.6836	Normal	0.6	3.8		2							None	None					None					5	1B	3.53056	0
71	M	ex	222	4	1.5	56.8	25.2444	Overweight	0.3	4.3		2							None	None					None					10	1A	3.53056	1
82	F	never	244	5	1.44	68.5	33.0343	Obese	0.2	4		2							None	None					None					11	1A	3.53333	0
67	M	ex	110	30	1.58	64.3	25.7571	Overweight	0.3	4.8		2		Yes					None	None					None					20	2A	3.53889	0
62	F	ex	222	20	1.49	49.5	22.2963	Normal	0.1	3.9		2	Yes						None	None					None					10	2A	3.54167	0
59	F	never	123	0	1.58	51.3	20.5496	Normal	0	3.8		1							None	None					None					7	1A	3.54444	0
71	M	current	291	500	1.6	45	17.5781	Underweight	6.5	3.4		1							None	Pleuritis	Drug induced liver injury				Ⅰ					31		3.55	1
60	F	never	111	20	1.54	54	22.7694	Normal	0	3.9		2							None	None					None					10	1A	3.55833	0
64	M	ex	233	30	1.74	71.7	23.6821	Normal	0	4.4		2			Yes				None	None					None					9	1A	3.55833	0
64	M	ex	282	215	1.78	58.8	18.5583	Normal	0.2	3.8		3							None	None					None					11	2B	3.56389	1
67	F	never	227	30	1.51	49.6	21.7534	Normal	0.2	4.5		2							None	None					None					11		3.56667	0
59	F	never	120	0	1.58	53.9	21.5911	Normal	0.1	4.6		1							None	None					None					10	1A	3.56944	0
49	F	never	259	10	1.53	60.3	25.7593	Overweight	0	4.5		1							None	None					None					9		3.56944	0
77	F	never	173	15	1.4	44.5	22.7041	Normal	0	4.4		2							None	None					None					12	1B	3.57778	0
68	F	never	156	55	1.5	42.2	18.7556	Normal	0	4.6		2							None	None					None					12	1A	3.57778	0
52	M	current	216	0	1.72	59.9	20.2474	Normal	1.1	3.4		2			Yes				None	None					None					13	1B	3.58333	0
37	M	never	92	5	1.75	70.2	22.9224	Normal	0	4		2			Yes				None	None					None					4	1A	3.58333	0
70	M	current	94	30	1.69	72.4	25.3493	Overweight	0.1	4.4		2		Yes					None	None					None					9	1A	3.58333	0
61	F	never	78	91	1.53	55.6	23.7515	Normal	0.1	4.4		2							None	None					None					8	1A	3.59167	0
68	F	never	281	5	1.58	45.1	18.066	Underweight	0	3.9		2							None	None					None					11	1A	3.59167	0
68	F	never	281	5	1.58	45.1	18.066	Underweight	0	3.9		2							None	None					None					11	1A	3.59167	0
72	M	never	145	120	1.64	65	24.1672	Normal	0.1	4.2		2							None	None					None					30		3.59444	1
77	M	ex	159	39	1.62	62.5	23.815	Normal		4.3		2							None	None					None					16		3.59444	1
61	F	never	239	5	1.49	53.5	24.098	Normal	0.1	3.9		2							None	None					None					7	1A	3.59722	0
80	F	never	123	22	1.42	59.4	29.4584	Overweight	0.1	4.3		1							None	None					None					26	1B	3.6	0
73	M	ex	183	40	1.64	59	21.9363	Normal	0.1	4		2							None	None					None					10	1A	3.60278	0
66	M	ex	162	5	1.61	57.2	22.067	Normal	0.1	4.3		2	Yes						None	Af					Ⅱ					7	1A	3.60278	0
59	F	never	154	30	1.64	52.7	19.594	Normal	0	4.1		1							None	Brain stroke					Ⅱ					35		3.60833	0
73	F	never	189	29	1.51	56.6	24.8235	Normal	0.1	4.3		2							None	None					None					6	1A	3.61389	0
62	F	current	185	120	1.56	59.1	24.285	Normal	0	4.2		1							None	None					None					8	1B	3.61944	0
62	M	never	199	44	1.75	69	22.5306	Normal	0	4.6		1							None	None					None					12	1A	3.62222	0
67	M	ex	204	56	1.7	62.5	21.6263	Normal	0	3.9		2							None	None					None					10	1A	3.625	0
66	M	ex	326	14	1.65	67.5	24.7934	Normal	1.5	2.8		2							None	Rer N Palsy					Ⅰ					12	1A	3.625	0
74	M	current	183	5	1.66	63.9	23.1891	Normal	0	3.8		2							None	None					None					9	1A	3.63889	0
74	F	never	220	23	1.58	54	21.6311	Normal	0.3	4.4		2							None	None					None					11	1A	3.65	0
64	F	ex	113	88	1.52	61.3	26.5322	Overweight	0	4.4		2							None	Pleurodesis					Ⅲa					8	4	3.66111	0
69	M	current	311	210	1.63	53.6	20.1739	Normal	1.4	3.1		2					Yes		None	None					None					8	2A	3.66944	0
69	M	current	311	210	1.63	53.6	20.1739	Normal	1.4	3.1		2					Yes		None	None					None					8	1A	3.66944	0
72	F	never	156	5	1.57	64.8	26.2891	Overweight	0	4.2		2							None	None					None					9	1A	3.66944	0
61	F	never	133	39	1.57	49.2	19.9602	Normal	0	4.2		2							None	None					None					12	1A	3.67222	0
66	F	never	143	5	1.52	59.8	25.883	Overweight	0.5	5.1		2							None	None					None					12	3A	3.67222	0
78	F	never	126	22	1.46	54.9	25.7553	Overweight	0.1	3.9		2							None	None					None					17		3.67778	1
40	F	never	154	40	1.53	50.6	21.6156	Normal	0	4.2		1							None	None					None					10	3A	3.68333	0
62	F	never	182	5	1.6	58	22.6562	Normal	0	4.6		1							None	None					None					8	1A	3.68889	0
75	F	never	192	30	1.59	54.7	21.6368	Normal	0	3.8		2							None	None					None					12	1B	3.69444	0
70	M	ex	188	29	1.59	75	29.6665	Overweight	0.1	4.4		2	Yes						None	Drug induced liver injury					Ⅱ					13	3A	3.69444	0
58	M	current	230	30	1.85	85.6	25.011	Overweight	0.2	4.3		2							None	Brain stroke					Ⅱ					16	1A	3.7	0
72	F	ex	165	5	1.49	55.3	24.9088	Normal	0.1	3.4		2							None	Bacterial infection					Ⅱ					14	1A	3.70278	0
68	F	current	165	5	1.62	59.2	22.5575	Normal	0.1	4.1		2	Yes						None	Chylothorax					Ⅲa					9	1A	3.70278	0
48	M	never	219	88	1.61	61.4	23.6874	Normal	0.1	4		1							None	None					None					10	3A	3.70556	0
62	M	ex	211	34	1.75	78.6	25.6653	Overweight	0	4.2		2							None	None					None					14	3A	3.71111	0
48	M	ex	122	23	1.69	59.3	20.7626	Normal	0	4		1							None	None					None					15	3B	3.71389	0
77	M	current	167	100	1.61	57.5	22.1828	Normal	0.4	3.3		2							None	None					None					13	1B	3.71944	0
70	F	ex	213	51	1.59	43.9	17.3648	Underweight	1.1	3.5		2							None	None					None					11	1A	3.72778	0
75	F	never	139	45	1.45	36.3	17.2652	Underweight	0	3.9		2				Yes			None	None					None					6	3A	3.73056	0
73	F	never	121	5	1.49	42.8	19.2784	Normal	0	4.7		2			Yes	Yes			None	None					None					8	1B	3.74722	0
58	M	never	128	30	1.69	61.3	21.4628	Normal	0.6	4.7		2							None	Drug induced liver injury					Ⅱ					14	1B	3.75556	0
61	F	never	145	40	1.57	51.2	20.7716	Normal	0	4.3		1							None	None					None					10	1A	3.75556	0
69	M	ex	101	5	1.48	48.9	22.3247	Normal	0	4.2		1							None	None					None					6	1A	3.75556	0
38	M	never	230	30	1.73	64.6	21.5844	Normal	0	4.5		1							None	None					None					4	1A	3.76111	0
66	F	never	223	5	1.53	56.2	24.0079	Normal	0	3.9		2							None	None					None					8	1A	3.77778	0
48	F	never	129	5	1.6	75.3	29.4141	Overweight	0	3.6		2							None	None					None					5	2B	3.79444	0
76	F	never	211	29	1.62	40.9	15.5845	Underweight	0	3.9		2							None	Af					Ⅱ					18	2A	3.79444	0
62	M	ex	123	40	1.67	65	23.3067	Normal	0	4.5		1							None	None					None					9	1A	3.80278	0
55	F	never	143	65	1.52	52	22.5069	Normal	0	4.7									None	Atelectasis					Ⅲa					18		3.80556	1
67	M	current	198	5	1.66	45.7	16.5844	Underweight	0	4.3		2							None	None					None					8	1A	3.80556	0
67	M	current	198	5	1.66	45.7	16.5844	Underweight	0	4.3		2							None	None					None					8	1A	3.80556	0
67	M	current	198	5	1.66	45.7	16.5844	Underweight	0	4.3		2							None	None					None					8	1A	3.80556	0
76	M	never	145	44	1.7	63.9	22.1107	Normal	0	4.6		2							None	None					None					17	1B	3.80833	0
70	M	ex	234	60	1.6	66.8	26.0937	Overweight	0.2	3.9		2							None	None					None					8	1A	3.81667	0
70	M	ex	234	60	1.6	66.8	26.0937	Overweight	0.2	3.9		2							None	None					None					8	1A	3.81667	0
55	M	current	154	34	1.7	65.2	22.5606	Normal	0.7	3.9		2							None	None					None					10	3A	3.81944	0
78	M	never	198	83	1.59	46.5	18.3933	Underweight	1	3.3		2							None	Pleural effusion					Ⅰ					23	1B	3.82222	0
83	F	never	155	90	1.49	60	27.0258	Overweight		4.4									None	None					None					16		3.82778	0
66	F	never	109	76	1.47	51.8	23.9715	Normal	0.1	3.9		2							None	Bronchial asthma					Ⅱ					8		3.83333	0
45	M	ex	348	83	1.68	79.7	28.2384	Overweight	0.5	4.3		2							None	None					None					13	0	3.83611	0
61	F	never	225	39	1.51	59.6	26.1392	Overweight	0.1	4.2		1							None	None					None					10		3.83889	0
66	F	never	264	85	1.56	66.5	27.3258	Overweight	0.1	4.6		1							None	None					None					5	1B	3.84167	0
61	F	ex	149	5	1.5	44.2	19.6444	Normal	0	4.2		2							None	None					None					8	1A	3.85	0
61	M	never	212	50	1.66	59.4	21.5561	Normal	0.1	4.4		2							None	None					None					8	1A	3.85278	0
78	M	current	233	65	1.71	59.8	20.4507	Normal	0.4	4.2		2							None	Pneumonia					Ⅱ					54		3.85833	0
62	M	ex	243	33	1.64	65	24.1672	Normal	0.3	4.3		2							None	Af					Ⅱ					27	3A	3.86667	0
67	F	never	135	0	1.53	53.1	22.6836	Normal	0.1	3.9		1							None	None					None					5	1A	0.519444	0
79	F	never	138	5	1.46	57.8	27.1158	Overweight	0	3.6		2							None	None					None					10	1A	3.88889	0
74	M	ex	133	130	1.69	66	23.1084	Normal	0.1	4.4		3		Yes					None	None					None					17	1A	3.89722	0
83	M	ex	195	5	1.5	63.4	28.1778	Overweight	0.3	4.1		2		Yes					None	Pleurodesis					Ⅲa					12	1A	3.89722	0
87	F	never	103	5	1.54	38.6	16.2759	Underweight	0	4.5		1							None	Delirium					Ⅱ					14	1B	3.89722	0
74	M	ex	130	23	1.73	54	18.0427	Underweight	0.2	3.8		2							None	None					None					8		3.90278	0
62	F	ex	100	5	1.57	51.3	20.8122	Normal	0	4.3		1							None	None					None					7	1A	3.90556	0
73	F	never	227	43	1.47	43	19.8991	Normal	0	4.3		2							None	None					None					11	1A	3.90833	0
65	M	ex	120	44	1.64	62	23.0518	Normal	0	3.4		3				Yes			None	None					None					11	1A	3.90833	0
60	M	current	135	55	1.62	53.9	20.538	Normal	0	4.6		2							None	Bacterial infection					Ⅱ					18		3.91111	0
70	F	never	273	60	1.45	37.6	17.8835	Underweight	0	3.9		2							None	Af					Ⅱ					15		3.91111	0
61	M	current	211	52	1.69	69.2	24.2288	Normal	0.2	4.4		2							None	None					None					8		3.91389	0
81	M	ex	132	78	1.63	65.8	24.7657	Normal	0.6	3.8		2							None	Pneumonia					Ⅱ					17		3.91667	0
65	M	current	180	160	1.6	57	22.2656	Normal	2.5	4.1		1							None	None					None					56		3.925	1
65	F	never	233	30	1.43	49.1	24.011	Normal	0	4.2		1							None	Hypoxic	Phrenic N. Palsy				Ⅱ	Ⅰ				24		3.92778	0
83	F	never	227	50	1.5	49.3	21.9111	Normal	0.2	4.5		2		Yes					None	None					None					12	1B	3.92778	0
71	M	ex	120	40	1.62	59	22.4813	Normal	0.5	4.1		2							None	None					None					12		3.93056	0
65	F	never	135	40	1.51	41	17.9817	Underweight	0	4.4		2							None	Air leakageage					Ⅰ					17		3.93333	0
79	M	ex	273	83	1.52	60.9	26.3591	Overweight	0.1	4.5		2							None	Chylothorax					Ⅲa					24		3.94167	0
71	F	never	132	33	1.46	52.3	24.5356	Normal	1.3	4		1							None	None					None					9		3.94444	0
64	F	never	201	5	1.49	51	22.9719	Normal	0.1	4		2							None	None					None					9	1A	3.94444	0
75	M	ex	99	30	1.7	60	20.7612	Normal	0	4		2							None	Af	ARDS				Ⅳa	Ⅱ				66		3.95278	1
66	M	ex	227	40	1.64	60	22.3081	Normal	0.1	4.5		1							None	None					None					14	1B	3.96389	0
73	F	never	120	50	1.62	57.5	21.9098	Normal	0.2	4.3		2							None	None					None					9		3.96944	0
61	F	never	139	90	1.56	47.1	19.354	Normal	0	4.7		2							None	None					None					10	1A	3.96944	0
74	F	never	350	67	1.5	48.1	21.3778	Normal	0	3.7		1							None	Pyothorax (décor.)	Pleurodesis				Ⅲb	Ⅲa				40	1B	3.975	0
74	F	never	350	67	1.5	48.1	21.3778	Normal	0	3.7		1							None	Pyothorax (décor.)	Pleurodesis				Ⅲb	Ⅲa				40	1A	3.975	0
57	M	ex	227	40	1.75	69	22.5306	Normal	0	4.5									None	None					None					20		3.97778	1
61	F	never	120	10	1.5	46.4	20.6222	Normal	0	4.2		2							None	None					None					10	1B	3.98333	0
75	F	never	214	0	1.55	45.9	19.1051	Normal		4.2									None	None					None					19		3.98333	0
58	M	current	188	160	1.74	80.6	26.6217	Overweight	0.1	3.2		2	Yes						None	None					None					8	1A	3.98333	0
63	M	ex	182	0	1.63	53.8	20.2492	Normal	0	4.4		1							None	Drug induced liver injury					Ⅱ					14		3.98889	0
83	F	never	183	0	1.49	42.8	19.2784	Normal	0	4.1		2							None	None					None					10	1B	3.99167	0
69	F	ex	135	20	1.55	44.9	18.6889	Normal	0.1	4.1		2							None	None					None					12		3.99167	0
51	F	never	273	75	1.55	58	24.1415	Normal	0	4.6		2							None	None					None					16		3.99444	0
61	F	never	132	5	1.51	49.9	21.885	Normal	0	4.5		2							None	None					None					8	1A	3.99722	0
62	M	ex	288	20	1.68	67.4	23.8804	Normal	0	4.1		2					Yes		None	None					None					14	2A	4	0
74	M	never	120	5	1.63	50.1	18.8566	Normal	0	3.9		1							None	None					None					6	1A	4.00278	0
59	M	ex	135	29	1.68	71	25.1559	Overweight	0	4.9		2							None	None					None					13		4.00278	0
54	F	never	273	94	1.49	48.1	21.6657	Normal	0	4.6		2							None	None					None					9		4.00556	0
65	M	ex	224	44	1.6	60.3	23.5547	Normal	0.1	4.4		1							None	None					None					7		4.00833	0
52	M	current	486	120	1.72	62.4	21.0925	Normal	0.2	3.7		1							None	Pleural effusion					Ⅰ					17	2B	4.00833	0
61	M	ex	199	55	1.64	60	22.3081	Normal	0.3	4.4		2							None	None					None					13		4.01111	0
63	M	never	238	44	1.6	59.6	23.2812	Normal	0	4.6		1							None	None					None					9	1B	4.01111	0
42	F	ex	272	160	1.58	58.6	23.4738	Normal	0	4.2		1							None	None					None					5	1A	4.01111	0
72	F	never	135	5	1.42	45.3	22.4658	Normal	0	4.3		1							None	None					None					4	1B	4.01111	0
78	M	ex	273	123	1.67	72	25.8166	Overweight	0.2	3.9		2							None	None					None					12		4.01389	0
73	F	never	154	33	1.52	50.7	21.9443	Normal	0.1	4.1		1							None	None					None					11		4.01667	0
47	M	current	150	45	1.67	75.7	27.1433	Overweight	0.1	4.8		2							None	None					None					13	2A	4.01667	0
68	M	ex	150	65	1.69	74	25.9095	Overweight	0.1	4.8		2							None	None					None					7		4.01944	0
44	F	current	247	50	1.65	64	23.5078	Normal	0	4.4		1							None	None					None					9		4.02222	0
75	M	ex	105	0	1.7	60	20.7612	Normal	0	4		2							None	None					None					13		4.025	1
63	F	never	203	0	1.58	48.1	19.2677	Normal	0	3.6		2							None	Air leakageage					Ⅰ					9	1A	4.025	0
65	F	never	127	5	1.6	54.1	21.1328	Normal	0	4.7		2							None	None					None					6	1A	4.025	0
71	M	ex	134	0	1.68	60.3	21.3648	Normal	0.1	3.9		3							None	None					None					12		4.02778	0
50	M	current	123	50	1.6	65	25.3906	Overweight	0.1	3.7		1							None	Pleurodesis					Ⅲa					12		4.02778	0
59	M	current	90	20	1.66	61.2	22.2093	Normal	0.6	4		2							None	None					None					8	2A	4.03056	0
59	F	never	158	30	1.55	61.7	25.6816	Overweight	0.1	4.1		2							None	None					None					6	1A	4.03333	0
61	M	ex	273	3	1.82	80.9	24.4234	Normal	0	4.3		2							None	None					None					9		4.03611	0
62	M	ex	154	25	1.64	65.2	24.2415	Normal	0	4.1		2							None	None					None					9	1A	4.03611	0
62	F	never	150	10	1.57	54	21.9076	Normal	0.1	4.3		1							None	None					None					10	1A	4.04722	0
67	M	current	150	80	1.59	68.8	27.2141	Overweight	1.2	4.1		2							None	HOT induction					Ⅱd					15		4.04722	1
73	M	ex	247	30	1.59	57.5	22.7444	Normal	0.1	4.2		2		Yes					None	None					None					7	2B	4.05	0
64	M	ex	105	20	1.68	74.3	26.3251	Overweight	0.1	3.6		1							None	None					None					9	1A	4.05	0
65	F	never	128	5	1.49	51.3	23.1071	Normal	0.1	4.3		2							None	None					None					8	1A	4.05278	0
70	F	never	90	30	1.57	61	24.7475	Normal		4.7									None	None					None					15		4.05556	0
82	F	never	158	44	1.46	46.6	21.8615	Normal	0	4.4		2							None	None					None					15		4.05556	0
82	F	never	273	31	1.46	46.6	21.8615	Normal	0	4.4		2							None	None					None					15		4.05556	0
81	M	current	244	21	1.57	65.9	26.7354	Overweight	0.2	3.8		2							None	Pleurodesis					Ⅲa					17		4.06111	0
63	M	ex	130	5	1.64	68	25.2826	Overweight	0	4.1		2							None	None					None					6	1A	4.06111	0
73	M	ex	130	5	1.67	72.1	25.8525	Overweight	0	3.9		2							None	Af					Ⅱ					7	1A	4.06389	0
63	M	never	185	5	1.69	53	18.5568	Normal	0	4.4		2							None	Pleurodesis					Ⅲa					12	1B	4.06667	0
69	M	current	137	30	1.71	79	27.0169	Overweight	0.1	4.6		2							None	Cardiac failure					Ⅱ					25		4.07222	1
71	F	never	125	5	1.48	47.1	21.5029	Normal	0	4		2							None	None					None					6	1A	4.07778	0
45	M	current	218	100	1.63	74.6	28.0778	Overweight	0	4.4		2							None	None					None					7	1A	4.07778	0
55	F	never	215	5	1.54	50.9	21.4623	Normal	0	4		1							None	Bacterial infection					Ⅱ					12	4	4.08611	0
75	M	ex	135	34	1.6	60.2	23.5156	Normal	0.3	4.2		2							None	None					None					6		4.08889	0
84	F	never	273	0	1.5	44.8	19.9111	Normal	0.2	4.4		2							None	None					None					9		4.09444	0
70	M	ex		0	1.62	52	19.8141	Normal	0.1	4.6		2							None	Pleurodesis					Ⅲa					26		4.09722	1
72	F	ex	90	5	1.46	54	25.3331	Overweight	0.1	4.2		2							None	None					None					6		4.09722	0
58	F	never	154	25	1.61	60.1	23.1858	Normal	0	4.2		2							None	None					None					6		4.10556	0
63	M	ex	176	56	1.67	61.4	22.0158	Normal	0.2	4.3		2							None	None					None					14		4.11111	1
58	M	current	221	100	1.62	55.3	21.0715	Normal	0.2	3.8		1							None	None					None					6	1B	4.11389	0
66	M	ex	144	30	1.71	76.2	26.0593	Overweight	0.2	4.4		2							None	Bacterial infection					Ⅱ					24		4.11944	0
70	M	ex	197	250	1.68	62	21.9671	Normal	0.6	4.2		2							None	Air leakageage					Ⅰ					23		4.125	1
59	F	never	135	30	1.62	52.8	20.1189	Normal	0	4.4		2							None	Drug induced liver injury					Ⅱ					15		4.14167	0
68	M	ex	273	20	1.76	74.2	23.954	Normal	0.1	4.2		2							None	Af					Ⅱ					11		4.14444	0
72	F	never	180	5	1.47	50.2	23.2311	Normal	0	4.2		2							None	None					None					9	1A	4.15556	0
66	F	never	177	30	1.49	46.6	20.99	Normal	0	4		2							None	None					None					14		4.16389	0
46	F	never	206	100	1.56	54.6	22.4359	Normal	0	4.4		2							None	None					None					8	3A	4.17222	0
72	F	never	234	150	1.5	56	24.8889	Normal	0.2	4.2		1							None	None					None					18		4.175	0
66	M	current	244	135	1.74	62.3	20.5774	Normal	0	4.1		2			Yes				None	None					None					10	1B	4.17778	1
65	M	ex		20	1.6	72	28.125	Overweight	0.5	4.4		2							None	None					None					28		4.17778	0
66	F	never	122	25	1.52	45.8	19.8234	Normal	0	4.1		2	Yes	Yes					None	None					None					11	1A	4.18056	0
76	M	ex	265	264	1.77	69.7	22.2478	Normal	0.3	3.6		1							None	None					None					8	1B	4.18611	0
76	M	ex	265	264	1.77	69.7	22.2478	Normal	0.3	3.6		1							None	None					None					8	1A	4.18611	0
55	F	ex	155	50	1.65	53.3	19.5776	Normal	0	4.5		2							None	None					None					4	1A	4.18889	0
83	F	never	182	5	1.47	42.4	19.6215	Normal	0.1	4		2							None	None					None					7	1A	4.18889	0
83	F	never	182	5	1.47	42.4	19.6215	Normal	0.1	4		2							None	None					None					7	1A	4.18889	0
73	M	ex	234	145	1.65	63	23.1405	Normal	0.1	4		2							None	None					None					13	3A	4.22778	0
71	F	never	108	5	1.45	51.5	24.4946	Normal	0	3.8		2							None	None					None					7	1A	4.23333	0
57	M	current	189	20	1.76	74.5	24.0509	Normal	0.1	4.1		3							None	None					None					12		4.23611	0
72	F	never	172	150	1.51	58.2	25.5252	Overweight	0.3	3.5		2							None	None					None					14	2A	4.24444	0
62	M	current	177	0	1.56	54.1	22.2304	Normal	0	4.8		2							None	None					None					9		4.25278	0
81	M	ex	159	0	1.6	71	27.7344	Overweight	0	3.8		2							None	None					None					7	2B	4.25278	0
62	F	never	233	0	1.51	52.8	23.1569	Normal	0.1	4.5		2							None	None					None					10		4.25833	0
59	M	current	202	40	1.7	66.5	23.0104	Normal	0.5	3.9		2							None	None					None					9	1B	4.26389	0
64	F	never	135	100	1.53	53.2	22.7263	Normal	0	4.4		1							None	Pneumonia					Ⅱ					12		4.26944	0
45	M	never	273	30	1.7	77.6	26.8512	Overweight	0.1	4.7		1							None	Bacterial infection					Ⅱ					11		4.26944	0
76	M	ex	155	30	1.65	71	26.079	Overweight	0.1	4.5		3							None	None					None					11		4.26944	0
68	F	never	133	56	1.47	55	25.4524	Overweight	0.1	4.1		2							None	Nausea					Ⅱ					8		4.275	0
60	F	never	193	5	1.57	63	25.5588	Overweight	0.1	4.2		2					Yes		None	None					None					7	1A	4.28056	0
61	M	current	192	70	1.7	67.9	23.4948	Normal	1	3.8		2					Yes		None	None					None					10	1A	4.29444	0
84	F	never	177	151	1.58	55.3	22.1519	Normal	0.1	3.9		3			Yes				None	None					None					12	1A	4.29722	0
54	M	ex	159	5	1.67	67.3	24.1314	Normal	0.8	4.3		2							None	Intractable pain					Ⅰ					9	1A	4.3	0
57	F	never	182	0	1.6	40.9	15.9766	Underweight	0	4.5		1							None	None					None					12		4.30833	0
76	F	never	177	5	1.61	56.5	21.797	Normal	0	4.3		2							None	None					None					7	1A	4.31389	0
76	F	never	177	5	1.61	56.5	21.797	Normal	0	4.3		2							None	None					None					7	1B	4.31389	0
65	M	current	122	20	1.66	75.7	27.4713	Overweight	0.3	4.7		2							None	None					None					10		4.34167	0
49	M	current	304	870	1.7	77.1	26.6782	Overweight	0.1	3.2		2							None	SSI					Ⅲa					72	0	4.34722	0
70	M	ex	144	40	1.6	57.2	22.3437	Normal	0	4.5		2							None	None					None					17		4.35278	0
76	M	ex	255	700	1.66	68	24.677	Normal	0.3	4.2		2							None	None					None					15		4.35556	1
78	F	ex	194	90	1.55	61.7	25.6816	Overweight	0.1	4.1		2							None	Nausea					Ⅱ					10		4.36389	0
66	M	ex	177	30	1.54	57.5	24.2452	Normal	0.1	4.3		2							None	Atelectasis					Ⅲa					15		4.36944	0
62	M	ex	159	40	1.63	68.4	25.7443	Overweight	0.1	4		2							None	None					None					16		4.36944	1
79	F	never	235	58	1.5	37.9	16.8444	Underweight	0	3.9		2							None	Pleurodesis					Ⅲa					13	1A	4.36944	0
61	M	ex	155	30	1.75	61	19.9184	Normal	1.3	3.9		1							None	None					None					19		4.37778	0
81	M	never	166	25	1.58	60.9	24.3951	Normal	0	4		2		Yes					None	None					None					10	1A	4.39722	0
73	F	current	257	20	1.56	60	24.6548	Normal		4.1									None	None					None					21		4.40278	0
68	M	current	200	45	1.67	64	22.9481	Normal	0	4.2									None	None					None					19		4.40278	1
58	F	never	231	40	1.52	68	29.4321	Overweight	0.1	4.3									None	Asthma					Ⅱ					14		4.40556	0
75	M	current	99	30	1.61	77.2	29.7828	Overweight	0.2	4.1		2							None	None					None					16		4.40833	0
59	M	current	119	20	1.72	72	24.3375	Normal	0.1	4.2		1							None	None					None					15		4.41667	0
75	F	never	144	5	1.46	47.4	22.2368	Normal	0	4		2		Yes	Yes				None	None					None					7	3A	4.41944	0
63	M	ex	245	5	1.64	71.5	26.5839	Overweight	0.1	4.3		2							None	None					None					11		4.41944	0
78	F	never	177	0	1.44	51	24.5949	Normal	0.1	4.4									None	None					None					18		4.42222	1
67	M	ex	159	90	1.63	56.4	21.2277	Normal	3.4	3.9		2							None	None					None					10		4.42222	0
73	F	never	223	4	1.49	46	20.7198	Normal	0.7	4.3									None	delirium					Ⅱ					38		4.425	1
64	M	current	257	170	1.63	64.4	24.2388	Normal	0	4.6		2							None	None					None					8	1B	4.425	0
81	F	never	200	5	1.44	57.2	27.5849	Overweight	0	3.8		2							None	Bacterial infection					Ⅱ					10	3A	4.43611	0
71	F	never	99	5	1.58	54.5	21.8314	Normal	0	4.1		2							None	None					None					6	1A	4.44444	0
62	F	never	119	50	1.58	60.1	24.0747	Normal	0.2	4		2							None	None					None					9	1A	4.45	0
66	M	ex	144	4	1.69	78	27.31	Overweight	0.7	4.5		2							None	Rec. N. Palsy					Ⅰ					14		4.45556	0
70	F	current	177	5	1.5	46	20.4444	Normal	0.4	3.3		2		Yes					None	None					None					6	1A	4.46111	0
50	M	current	137	20	1.68	63	22.3214	Normal	0.1	4.6		2							None	Chylothorax					Ⅲa					18		4.47222	0
70	M	never	186	10	1.67	78	27.968	Overweight	0	3.6		3		Yes					None	Bleeding (rethoracotomy)					Ⅲb					21		4.48333	1
66	F	current	167	5	1.52	43.1	18.6548	Normal	0	4.7		1							None	None					None					5	1A	4.5	0
57	F	never	133	5	1.62	57.3	21.8336	Normal	0	4.3		1							None	None					None					10		4.50556	0
70	M	ex	203	5	1.75	77.5	25.3061	Overweight	0.2	4		2						Yes	None	None					None					10	1A	4.50833	0
65	M	ex	225	20	1.6	53.3	20.8203	Normal		4		2							None	None					None					14		4.51389	1
46	M	never	155	5	1.81	71.5	21.8247	Normal	0	4.3		1							None	None					None					4	1A	4.51944	0
56	F	never	150	162	1.55	47	19.563	Normal	0.2	3.7		1							None	None					None					14		4.52222	0
62	F	never	150	162	1.52	47.1	20.3861	Normal	0	4.7		2							None	None					None					10		4.52778	0
54	M	current	247	300	1.74	69.5	22.9555	Normal	0.1	4.3		2							None	None					None					8		4.52778	0
65	M	current	177	29	1.65	61.5	22.5895	Normal	0.1	3.8		1							None	None					None					12		4.52778	0
65	F	current	159	35	1.49	39.6	17.837	Underweight	0			2							None	None					None					8		4.53056	0
60	M	ex	326	20	1.77	71.5	22.8223	Normal	0.3	4.2		1							None	None					None					11		4.53333	0
58	F	never	225	25	1.55	48.1	20.0208	Normal	0	4.2		2							None	None					None					7	1A	4.53889	0
49	M	ex	267	110	1.72	58.8	19.8756	Normal	1.1	3.9		1							None	None					None					11		4.54167	0
63	M	current	300	120	1.65	66.2	24.3159	Normal	0.1	4.4									None	None					None					16		4.54444	1
78	M	ex	146	5	1.62	69	26.2917	Overweight	0.2			2	Yes						None	Chylothorax					Ⅲa					43		4.55278	0
55	F	ex	211	5	1.55	41.5	17.2737	Underweight	0	4.6		1							None	None					None					8		4.55278	0
75	M	ex	133	31	1.6	60	23.4375	Normal	0.1	4.1		2							None	None					None					13		4.55833	0
75	F	never	173	35	1.55	52.5	21.8522	Normal	0.1	4.5		2							None	Bacterial infection					Ⅱ					6	1A	4.56389	0
64	M	current	165	0	1.54	55.5	23.4019	Normal	0.2	4.6		1							None	Drug induced liver injury					Ⅱ					8		4.56667	0
59	F	never	143	0	1.53	49.6	21.1884	Normal	0	4.3		1							None	None					None					7		4.56944	0
58	F	never	133	10	1.49	48.6	21.8909	Normal	0	4.6		2							None	None					None					14		4.575	0
61	M	current	176	87	1.79	73	22.7833	Normal	2.1	3.8		1							None	None					None					15		4.57778	1
46	M	never	154	45	1.69	69	24.1588	Normal	0	4.5		2							None	None					None					12		4.58611	0
70	M	ex	176	32	1.64	38.6	14.3516	Underweight	0.1	4.7		1							None	None					None					9		4.59167	1
62	M	current	465	420	1.72	63	21.2953	Normal	0.1	3.7		1							None	Pleural effusion					Ⅰ					21		4.59444	1
44	M	current	187	20	1.67	63.8	22.8764	Normal	0.2	3.9		2							None	Rec. N. Palsy	Mediastinitis				Ⅲb	Ⅰ				65		4.59444	0
70	M	ex	159	100	1.63	53.7	20.2115	Normal	8.4	3.9		2							None	Af					Ⅱ					13		4.6	0
66	F	never	137	90	1.46	69.6	32.6515	Obese	1.8	3.1		3							None	None					None					14		4.60556	0
59	F	ex	146	90	1.59	67	26.5021	Overweight	0.1	4.3		2							None	None					None					17		4.60833	0
75	M	ex	211	30	1.56	50	20.5457	Normal	0.1	3.9		1							None	None					None					8		4.64167	0
69	M	current	158	5	1.48	56.8	25.9313	Overweight	0.3	4.4		2							None	Bacterial infection					Ⅱ					15		4.64167	1
37	F	never	194	5	1.63	65.1	24.5022	Normal	0	4.7		1							None	Rer N Palsy	Pleurodesis				Ⅲa	Ⅰ				15		4.65833	0
42	F	never	177	10	1.55	45	18.7305	Normal	0.8	4.4		1							None	Air leakage					Ⅰ					11		4.66111	0
77	F	ex	182	30	1.48	54	24.653	Normal	0	4.1		3							None	None					None					15		4.66111	0
40	M	ex	175	20	1.71	62.2	21.2715	Normal	0	4.4		1							None	None					None					8		4.66389	0
72	M	current	219	45	1.73	61	20.3816	Normal		4.3		2							None	None					None					11		4.68889	1
64	F	never	238	150	1.51	51	22.3674	Normal	0.1	4.5		1							None	None					None					25		4.71667	0
76	M	ex	146	34	1.58	52.2	20.9101	Normal	0.1	4.4		2							None	None					None					17		4.72222	0
65	F	never	211	40	1.57	38	15.4164	Underweight	0	3.6		2							None	None					None					16		4.72222	0
67	M	ex	223	65	1.69	69	24.1588	Normal	0.9	3.7		2							None	None					None					8		4.73333	0
78	F	never	245	50	1.52	50.6	21.901	Normal	1.4	3.7		1							None	Bacterial infection					Ⅱ					13		4.73611	0
62	M	ex	345	230	1.65	88.1	32.36	Obese	0.1	4.3		2							None	None					None					14		4.73611	0
40	F	never	130	109	1.52	44.8	19.3906	Normal	0	4.2		1							None	None					None					9		4.75	0
61	F	never	146	99	1.45	50	23.7812	Normal	0	5		1							None	None					None					10		4.75278	0
72	M	never	142	30	1.56	69.2	28.4352	Overweight	0.1	4.4		2							None	Bacterial infection					Ⅱ					23		4.75556	0
68	F	never	184	95	1.56	55.3	22.7235	Normal	0.1	3.9		2							None	None					None					10		4.76389	1
61	F	never	211	45	1.57	73.5	29.8187	Overweight	0.1			2							None	Af					Ⅱ					13		4.775	0
79	M	ex	248	300	1.63	55	20.7008	Normal	0.1	4.2		2	Yes				Yes		None	None					None					22		4.77778	1
61	M	never	198	45	1.75	76.8	25.0776	Overweight				2							None	None					None					16		4.79444	0
48	F	ex	133	35	1.72	63.4	21.4305	Normal	0	4.5		1							None	None					None					6		4.80833	0
76	F	never	165	20	1.49	56	25.2241	Overweight	0	4.3		1							None	None					None					14		4.80833	0
33	M	never	177	150	1.77	74	23.6203	Normal		4.5									None	None					None					14		4.82778	0
62	F	never	178	30	1.52	52	22.5069	Normal	0.1	4.7									None	None					None					15		4.83611	1
65	M	ex	183	20	1.72	64.5	21.8023	Normal	0.1	4.4		2							None	None					None					15		4.85556	0
64	M	current	164	54	1.6	47	18.3594	Underweight	0.1	4.3		2							None	None					None					8		4.86944	0
52	M	ex	220	260	1.61	67	25.8478	Overweight		4.3		2							None	None					None					16		4.88889	1
75	F	never	123	10	1.4	36	18.3673	Underweight	0.1	3.5		2							None	None					None					12		4.90278	0
75	F	never	153	5	1.42	51	25.2926	Overweight	0	4.5		1							None	None					None					7		4.90556	0
72	M	ex	210	135	1.67	72.6	26.0318	Overweight	0.8	4.3		2							None	Pleuritis					Ⅰ					28		4.90833	1
67	M	current	180	5	1.58	45	18.026	Underweight	0.1	3.6		2							None	Af					Ⅱ					17		4.91111	0
77	M	ex	157	5	1.59	70.8	28.0052	Overweight	0	4.6		2		Yes					None	Delirium					Ⅱ					8	1A	4.94167	0
67	F	current	250	20	1.5	43.5	19.3333	Normal	4.2	4		2							None	None					None					16		4.97778	0
55	M	ex	150	29	1.73	68	22.7204	Normal	0	4.7		1							None	None					None					92		4.98056	0
72	F	never	247	30	1.54	49.9	21.0406	Normal	1.7	3.8		1							None	None					None					16		4.98611	0
59	F	never	105	30	1.48	44.8	20.4529	Normal	0	4		3							None	None					None					12		4.98611	0
63	F	ex	205	65	1.62	50	19.052	Normal		4.4									None	None					None					15		5	0
74	F	never	111	54	1.55	55	22.8928	Normal	0.1	3.8		1							None	Pneumonia					Ⅱ					16		5	0
66	F	never	171	45	1.6	56.3	21.9922	Normal	0	4.2		2							None	None					None					6		5	0
66	F	ex	233	90	1.58	49	19.6283	Normal	0	4.4		2							None	Pleurodesis	Af				Ⅲa	Ⅱ				43		5	0
61	F	never	219	20	1.47	49.3	22.8146	Normal	0	4.4		1							None	None					None					9		5	0
54	F	never	210	40	1.62	69.8	26.5966	Overweight	0	4.3		1							None	None					None					9		5	0
57	M	current	120	10	1.71	60.9	20.8269	Normal	0.2	4.6		1							None	None					None					10		5.00278	0
61	F	never	115	20	1.48	53	24.1965	Normal	0	4.7		2							None	None					None					10		5.00278	0
58	M	current	96	0	1.69	59	20.6575	Normal	0.1	4.3		1							None	None					None					10		5.00278	0
62	M	current	131	0	1.61	43.4	16.7432	Underweight	0	3.9		1							None	None					None					12		5.00278	0
62	F	ex	250	300	1.53	52.4	22.3846	Normal	0.1	4.4		2							None	Nausea					Ⅱ					19		5.00556	0
72	F	never	150	45	1.52	55	23.8054	Normal	0	4.5		2							None	None					None					12		5.00556	0
34	F	never	247	90	1.69	67.8	23.7387	Normal	0.1	4.5		1							None	None					None					10		5.00556	0
69	F	never	105	20	1.51	41	17.9817	Underweight		4.7									None	Air leakage					Ⅰ					18		5.00556	0
71	F	never	205	40	1.53	43	18.369	Underweight		4									None	None					None					16		5.00556	0
47	F	current	171	10	1.64	47.8	17.7722	Underweight	0.1			2							None	None					None					14		5.00556	0
75	M	ex	122	20	1.6	53.3	20.8203	Normal	0	4.3		1							None	Drug induced liver injury	Af				Ⅱ	Ⅱ				15		5.00833	0
63	F	never	160	0	1.6	48.8	19.0625	Normal	0	4.6		2							None	None					None					3	1A	5.00833	0
79	M	never	125	5	1.56	61	25.0657	Overweight	0.1	3.9		2							None	None					None					9		5.00833	0
65	M	current	110	5	1.74	64.6	21.337	Normal	0	4.4		2							None	None					None					10		5.01111	0
80	F	never	219	20	1.4	39.8	20.3061	Normal	0	3.7		2							None	None					None					12		5.01111	0
64	M	ex	184	55	1.69	58.6	20.5175	Normal	0.1	3.7		2							None	None					None					9	1A	5.01111	0
64	M	ex	184	55	1.69	58.6	20.5175	Normal	0.1	3.7		2							None	None					None					9	1A	5.01111	0
67	F	never	150	90	1.51	53.3	23.3762	Normal	0	4.4		2							None	None					None					14		5.01389	0
59	F	never	247	20	1.67	56	20.0796	Normal		4.7									None	None					None					13		5.01667	0
77	F	never	105	40	1.55	50.6	21.0614	Normal	0	3.7		1							None	None					None					8		5.01667	0
67	F	never	205	10	1.57	56.5	22.9218	Normal	0	4.7		1							None	Af					Ⅱ					17		5.01667	0
64	F	current	171	20	1.54	47	19.8178	Normal		4.6									None	None					None					14		5.01667	0
67	F	current	111	0	1.54	60.3	25.4259	Overweight	0.6	4.2		2							None	None					None					13		5.01667	0
79	F	never	221	10	1.39	50	25.8786	Overweight	0.1	3.8		2					Yes		None	None					None					13		5.01667	1
54	M	current	219	23	1.61	55.2	21.2955	Normal	0	4.5		2							None	None					None					10		5.01944	0
56	F	never	133	20	1.5	49.2	21.8667	Normal	0	4.6		2							None	None					None					11		5.01944	0
36	M	never	176	0	1.55	46.9	19.5213	Normal	0	4.4		1							None	None					None					7	1A	5.01944	0
58	M	never	129	20	1.69	61.9	21.6729	Normal	0.1	4		2							None	None					None					9		5.02222	0
55	F	never	328	5	1.6	70	27.3437	Overweight	0	3.9		2							None	None					None					10	1B	5.02222	0
70	F	never	190	10	1.52	60	25.9695	Overweight	0	4.3		1							None	None					None					12		5.02222	0
64	F	current	165	30	1.49	38.4	17.2965	Underweight	0	4.4		2							None	None					None					7		5.02222	0
72	F	never	199	50	1.53	50.2	21.4447	Normal	0	4.8		2	Yes						None	None					None					7	1A	5.025	0
72	F	never	199	50	1.53	50.2	21.4447	Normal	0	4.8		2	Yes						None	None					None					7	1A	5.025	0
46	F	never	190	20	1.58	46	18.4265	Underweight	0	4.2		2							None	None					None					9		5.025	0
69	F	ex	133	20	1.54	50.1	21.125	Normal	0.1	3.9		2							None	Af					Ⅱ					15		5.02778	0
53	M	ex	239	70	1.65	83.4	30.6336	Obese	0.1	4.6		2							None	None					None					20		5.02778	0
57	M	ex	265	30	1.71	64.2	21.9555	Normal	0	4.2		1							None	None					None					13		5.03056	0
72	M	ex	233	10	1.65	58	21.3039	Normal	0.1	4.2									None	None					None					10		5.03056	0
52	F	never	126	30	1.6	49	19.1406	Normal	0	4.4		1							None	None					None					9		5.03056	0
72	F	never	177	110	1.46	52	24.3948	Normal	0	5		2							None	Pleural effusion	Atelectasis				Ⅲa	Ⅰ				24		5.03333	0
85	M	ex	172	45	1.69	70	24.5089	Normal	0	4.2		2							None	None					None					11		5.03333	0
74	M	never	142	30	1.68	73.4	26.0062	Overweight				1							None	Chylothorax					Ⅲa					17		5.04167	0
53	M	current	167	20	1.62	58	22.1003	Normal	0	4									None	None					None					12		5.04444	0
53	M	ex	239	260	1.63	71.8	27.024	Overweight	0.1	4.3		2							None	None					None					14		5.04722	1
76	F	current	182	33	1.42	53.8	26.6812	Overweight	0.4	4.1									None	None					None					14		5.05	0
60	F	never	192	30	1.55	57	23.7253	Normal	0	4.4		1							None	None					None					14		5.05556	0
66	M	ex	165	20	1.6	48	18.75	Normal		4.3									None	Air leakage					Ⅰ					22		5.05833	0
53	F	current	255	50	1.43	50.8	24.8423	Normal	0.1	4.5		1							None	None					None					6	3A	5.05833	0
72	M	current	172	44	1.6	53	20.7031	Normal	0.3	4.1									None	Chylothorax					Ⅲa					36		5.06111	0
59	F	never	189	100	1.53	49	20.9321	Normal	0	4.1									None	None					None					24		5.06667	0
69	F	never	132	12	1.58	43.6	17.4651	Underweight	0	4.6		2							None	None					None					16		5.06944	0
58	F	current	165	31	1.62	54.6	20.8048	Normal	0	4.3		2							None	None					None					20		5.075	0
75	M	ex	192	30	1.62	65	24.7676	Normal	0	3.9		2							None	None					None					12		5.075	0
78	M	ex	182	44	1.7	72	24.9135	Normal	0	4		1							None	None					None					9		5.07778	0
59	M	ex	291	40	1.57	53.7	21.7859	Normal	0	4.8		2							None	Pleurodesis					Ⅲa					23		5.07778	0
59	M	ex	139	20	1.57	53.7	21.7859	Normal	0	4.8		2							None	Pleurodesis					Ⅲa					23		5.07778	0
78	M	ex	133	30	1.7	72	24.9135	Normal	0	4		1							None	None					None					9		5.07778	0
45	F	never	142	5	1.65	62	22.7732	Normal		3.9									None	None					None					17		5.08056	1
59	M	current	138	100	1.72	58.2	19.6728	Normal	0.3	4.3		2							None	Pleurodesis					Ⅲa					15		5.09167	0
64	F	never	163	30	1.43	39	19.0718	Normal	0	4.3		1							None	None					None					14		5.10278	0
56	F	never	199	10	1.56	63	25.8876	Overweight		4.8		2							None	Drug induced liver injury					Ⅱ					16		5.11111	0
78	F	never	189	160	1.48	47	21.4573	Normal	0	4.2		1							None	Air leakageage					Ⅰ					20		5.11389	0
68	F	never	210	30	1.49	43	19.3685	Normal	0.1	4		3							None	None					None					16		5.11389	0
71	M	never	148	5	1.66	54.2	19.669	Normal	0.1	3.7		3	Yes						None	None					None					10	1A	5.11389	0
75	F	ex	173	100	1.43	54	26.4072	Overweight	0.1	4.3		2							None	None					None					14		5.11667	1
80	F	ex	130	30	1.54	61.4	25.8897	Overweight	0.1	4.4									None	None					None					18		5.12222	0
50	M	current	139	10	1.69	57.8	20.2374	Normal	17.2	2.9							Yes		None	None					None					11		5.125	0
79	F	never	319	130	1.57	52	21.0962	Normal	0	4.3		2							None	Hypoxic					Ⅱ					22		5.14167	0
58	M	current	130	30	1.6	54.3	21.2109	Normal	1.1	4.4		1							None	None					None					9		5.15	0
83	M	never	146	100	1.6	52.8	20.625	Normal	0	3.9		2							None	None					None					15	1A	5.15833	0
60	F	never	133	44	1.54	48.2	20.3238	Normal	0.1	4.6		2							None	Nausea					Ⅱ					12		5.16389	0
60	M	ex	165	60	1.75	72.2	23.5755	Normal	0	4.1		1							None	None					None					12		5.16944	0
69	M	never	176	5	1.68	58.9	20.8688	Normal	1.3	3.6		2							None	Pleurodesis					Ⅲa					12	1A	5.16944	0
69	M	never	176	5	1.68	58.9	20.8688	Normal	1.3	3.6		2							None	Pleurodesis					Ⅲa					12	1A	5.16944	0
77	M	ex	256	50	1.58	57.7	23.1133	Normal	0.1	3.8		2							None	Pleurodesis	Ileus				Ⅲa	Ⅱ				22	1A	5.17778	0
55	F	never	115	10	1.56	50	20.5457	Normal	0	4.2		1							None	None					None					18		5.19167	0
62	F	never	118	33	1.49	48.1	21.6657	Normal	0	4.3		1							None	Af					Ⅱ					21		5.19167	0
88	F	never	110	50	1.48	47	21.4573	Normal	0	4.3		2							None	Atelectasis					Ⅲa					23		5.19444	1
69	F	current	115	5	1.54	57	24.0344	Normal	0.1	4.5									None	None					None					13		5.20278	0
60	M	current	118	4	1.75	63.1	20.6041	Normal	0.7	4.1		2							None	Pleurodesis	Af				Ⅲa	Ⅱ				22		5.20556	0
67	F	current	133	20	1.5	46.1	20.4889	Normal	0	4.3		1							None	None					None					18		5.20833	0
58	F	never	129	20	1.47	39.2	18.1406	Underweight	0	4.5		1							None	None					None					16		5.20833	0
60	F	never	145	30	1.47	54.3	25.1284	Overweight	0.1			1							None	None					None					5		5.21389	0
59	F	never	115	10	1.57	57	23.1247	Normal	0	4.3		2							None	None					None					14		5.225	0
63	F	never	139	30	1.5	43.3	19.2444	Normal	0	4.4		1							None	None					None					11		5.22778	0
60	M	never	134	95	1.66	73	26.4915	Overweight	0	4.7		2							None	None					None					18		5.22778	0
46	M	never	118	10	1.69	73.8	25.8394	Overweight	0.7	4.8									None	None					None					11		5.23333	0
78	M	ex	120	20	1.65	64	23.5078	Normal		4.2									None											30		5.23889	0
79	M	never	233	33	1.72	62.4	21.0925	Normal		4		3							None	None					None					10		5.24167	0
67	M	ex	252	41	1.7	59.6	20.6228	Normal	0	4.1									None	None					None					18		5.25278	0
73	M	ex	270	54	1.48	57	26.0226	Overweight	0.2	3.7		2							None	None					None					11		5.26389	0
75	M	ex	305	13	1.59	56.3	22.2697	Normal	0.6	3.7		3							None	Air leakage					Ⅰ					16		5.27222	0
76	F	never	206	23	1.55	49	20.3954	Normal	0	4.4									None	Air leakage					Ⅰ					21		5.27778	1
69	M	never	136	30	1.67	80.5	28.8644	Overweight	0.6	3.7		3							None	None					None					15		5.28611	0
76	M	ex	142	20	1.56	67.4	27.6956	Overweight				2							None	Af					Ⅱ					19		5.28889	0
61	M	never	267	30	1.67	74.8	26.8206	Overweight	0	4.5		2							None	None					None					16		5.29444	0
48	F	never	360	20	1.58	54	21.6311	Normal		4.6									None	None					None					14		5.30833	0
61	M	ex	93	20	1.53	53.4	22.8117	Normal	0.3	4.2		3							None	None					None					15		5.31389	0
75	M	ex	349	400	1.71	82	28.0428	Overweight	0.7	4.4		2							None	None					None					15		5.32222	0
56	F	never	130	32	1.64	54.3	20.1889	Normal	0.1	4.5		1							None	None					None					16		5.32778	0
78	M	ex	231	30	1.54	55.8	23.5284	Normal	0	4.4									None	None					None					16		5.33333	0
44	M	ex	210	10	1.68	67.8	24.0221	Normal	0.1	4.1									None											40		5.33889	1
77	F	never	129	17	1.47	51.5	23.8327	Normal	0.2	4.3		2							None	None					None					11		5.35	0
66	M	current	145	10	1.62	68	25.9107	Overweight	0	4.1		3							None	Pleurodesis					Ⅲa					30		5.35556	0
75	M	ex	115	0	1.62	73.5	28.0064	Overweight	1.9	3.8		2							None	None					None					10		5.36944	0
66	M	ex	139	0	1.68	66.5	23.5615	Normal		4.4		2							None	None					None					6		5.375	0
61	M	ex	134	0	1.66	56.1	20.3585	Normal	0.2	4.8		2							None	Pleurodesis					Ⅲa					20		5.38056	0
66	F	never	118	10	1.69	45	15.7558	Underweight	0	4.5		2							None	None					None					9		5.38333	0
75	M	never	120	40	1.56	52.6	21.6141	Normal	0.1	3.5		2							None	Wound dehiscence					Ⅲa					13		5.39444	0
56	M	current	233	20	1.7	76.5	26.4706	Overweight	0	4.6									None	None					None					12		5.39444	0
74	F	ex	252	30	1.52	60	25.9695	Overweight		3.9									None	None					None					20		5.4	0
72	M	ex	270	5	1.59	47.2	18.6701	Normal	0.6	4.1		2							None	None					None					9		5.41389	0
45	M	ex	305	10	1.68	58	20.5499	Normal	0	4.4		2							None	Air leakageage					Ⅰ					22		5.42222	0
73	F	never	121	0	1.43	46.9	22.9351	Normal	0.1	4.1		1							None	None					None					15		5.42222	0
73	F	never	197	0	1.43	46.9	22.9351	Normal	0.1	4.1		1							None	None					None					15		5.42222	0
65	F	never	89	20	1.45	45	21.4031	Normal	0	4.6		1							None	None					None					11		5.44167	0
59	F	current	202	75	1.54	46.4	19.5649	Normal	0.8	4		1							None	None					None					12		5.45	0
48	M	ex	120	450	1.75	93	30.3673	Obese	0.1	4.4									None	None					None					11		5.45278	0
59	M	ex	241	90	1.69	54	18.9069	Normal	0	4.5		2							None	None					None					15		5.46667	0
61	F	never	210	0	1.61	65	25.0762	Overweight	0.4	4.3		2							None	None					None					10		5.46667	0
70	F	never	225	10	1.52	55	23.8054	Normal	0.1	4.5		2							None	None					None					12		5.47778	0
64	M	ex	273	40	1.68	69	24.4473	Normal	0	4.5									None	None					None					11		5.48889	0
63	M	never	134	20	1.7	67.8	23.4602	Normal	0.1	4.5		1							None	Af					Ⅱ					14		5.49444	0
75	F	never	156	30	1.45	41	19.5006	Normal	0.1	4.3									None	None					None					13		5.49722	0
57	F	never	174	5	1.59	40.2	15.9013	Underweight	0	4.6		2							None	None					None					18		5.49722	0
56	F	never	189	10	1.55	61	25.3902	Overweight		4.6									None	None					None					9		5.49722	0
57	M	current	132	39	1.69	65.2	22.8283	Normal	0.1	4.1		1							None	None					None					17		5.49722	0
77	F	never	427	70	1.45	45.6	21.6885	Normal	0	3.7		1							None	None					None					28		5.49722	0
71	F	never	130	30	1.6	64	25	Overweight	0.2	4.1		2							None	None					None					14		5.49722	0
63	F	never	195	23	1.53	54	23.0681	Normal	0	4.5		2							None	None					None					19		5.49722	0
67	M	current	173	50	1.67	58	20.7967	Normal	0.2	4.4		1							None	Bacterial infection					Ⅱ					18		5.49722	0
66	F	never	178	90	1.5	47.7	21.2	Normal	0.1	3.9		2							None	None					None					19		5.49722	0
58	F	never	194	110	1.57	52.8	21.4207	Normal	0.2	4.8		2		Yes					None	Nausea					Ⅱ					32		5.49722	0
54	F	never	143	30	1.55	48	19.9792	Normal	0.2	4.1									None	None					None					13		5.49722	0
61	F	never	197	120	1.55	58.4	24.308	Normal		4.2		1							None	Skin rash					Ⅱ					25		5.49722	0
79	M	ex	89	45	1.67	76.7	27.5019	Overweight		4.1		2							None	None					None					13		5.49722	0
78	M	ex	202	87	1.59	62	24.5243	Normal	0	4.2		2							None	None					None					10		5.49722	0
75	M	ex	120	91	1.61	45	17.3604	Underweight	0	4.3									None	None					None					10		5.49722	0
65	F	never	143	55	1.49	51.2	23.062	Normal	0.1	4									None	None					None					14		5.49722	0
73	M	ex	130	10	1.7	72.4	25.0519	Overweight	0	4.4									None	Af					Ⅱ					24		5.49722	0
71	M	ex	165	30	1.64	59	21.9363	Normal	0	4.5		2							None	None					None					64		5.49722	0
62	M	ex	263	300	1.63	61	22.9591	Normal	1.2	3.8		1							None	Drug induced liver injury					Ⅱ					19		5.49722	0
60	M	current	133	29	1.6	60	23.4375	Normal	0.1	4.5									None	None					None					8		5.49722	0
83	F	ex	195	210	1.51	45	19.736	Normal	0.1	3.5		2	Yes						None	None					None					15		5.49722	0
77	F	never	200	80	1.54	61	25.721	Overweight		4.2		2		Yes					None	None					None					23		5.49722	0
50	F	ex	197	90	1.63	55	20.7008	Normal		4.1									None	None					None					28		5.49722	0
59	F	never	89	80	1.56	49	20.1348	Normal	0	4.4		3							None	None					None					7		5.49722	0
62	F	ex	154	30	1.48	44.8	20.4529	Normal	0.4	4.3									None	None					None					11		5.49722	0
71	F	never	120	45	1.52	53.8	23.286	Normal	0	4.5		1							None	None					None					10		5.49722	0
73	F	ex	270	200	1.44	46	22.1836	Normal	0.2	4.5		1							None	None					None					18		5.49722	0
75	F	never	230	120	1.47	53.8	24.897	Normal	0.1	4.7		2		Yes					None	Pleural effusion					Ⅰ					24		5.49722	0
70	F	never	133	54	1.55	60	24.974	Normal	0.2	3.5									None	None					None					18		5.49722	0
73	M	never	202	32	1.77	80	25.5354	Overweight	0.1	4.4		2							None	None					None					16		5.49722	0
57	F	never	120	50	1.52	57	24.6711	Normal	0	4.5									None	None					None					12		5.49722	0
60	F	never	307	100	1.63	50	18.8189	Normal	0.1	4.8		2							None	None					None					18		5.49722	0
76	M	ex	210	96	1.61	46	17.7462	Underweight	0	3.8		2							None	Pleural effusion					Ⅰ					24		5.49722	0
56	F	never	105	45	1.61	65.6	25.3077	Overweight	0.1	4.5		2							None	None					None					8		5.49722	0
63	F	never	205	40	1.46	48.8	22.8936	Normal	0	4.1									None	None					None					18		5.49722	0
33	F	current	171	30	1.59	54.1	21.3995	Normal	0.1	3.9									None	None					None					16		5.49722	0
55	F	never	180	1550	1.5	56	24.8889	Normal	0	4.7		2							None	None					None					16		5.49722	0
55	F	never	191	20	1.52	53	22.9398	Normal		4.5									None	None					None					19		5.49722	0
70	F	never	135	30	1.55	59.5	24.7659	Normal	0.1	4.4									None	None					None					21		5.49722	0
60	F	never	267	50	1.66	80.2	29.1044	Overweight	0.1	3.7		3							None	None					None					10		5.49722	0
58	M	current	210	90	1.61	70.3	27.1209	Overweight											None	None					None					12		5.49722	0
66	M	never	100	30	1.72	66	22.3094	Normal	0.1	3.6		2							None	None					None					12		5.49722	0
70	M	current	243	90	1.66	54	19.5965	Normal	0.1	4.4		2	Yes						None	Subarachnoid hemorrhage					Ⅱ					22		5.49722	0
77	F	never	102	40	1.47	41	18.9736	Normal	0	4.2									None	None					None					19		5.49722	0
59	M	ex	233	20	1.68	54	19.1327	Normal	0	4.4									None	None					None					13		5.49722	0
36	M	ex	252	30	1.64	60	22.3081	Normal	0.2	5		1							None	None					None					86		5.49722	0
78	F	never	270	5	1.53	50	21.3593	Normal		4.2									None	None					None					18		5.49722	0
68	M	never	305	100	1.53	47	20.0777	Normal	0	4.3									None	None					None					23		5.49722	0
69	M	current	206	30	1.63	60.8	22.8838	Normal	0.1	3.6									None	None					None					12		5.49722	0
77	F	never	300	10	1.49	43	19.3685	Normal	0.1	4.4									None	None					None					20		5.49722	0
68	F	never	110	160	1.5	48	21.3333	Normal		4.4									None	None					None					12		5.49722	0
62	F	never	102	30	1.49	43	19.3685	Normal		4									None	None					None					14		5.49722	0
54	M	current	233	5	1.63	65.4	24.6152	Normal	0.2	4.5									None	None					None					17		5.49722	0
59	F	never	252	40	1.49	48.8	21.981	Normal	0	4.2									None													5.49722	0
78	M	current	273	400	1.53	52	22.2137	Normal	0.2	3.5		2							None	None					None					20		5.49722	0
69	M	never	132	30	1.67	55	19.721	Normal		4.2									None	None					None					14		5.49722	0
69	M	never	186	0	1.61	53.9	20.794	Normal	0	3.8		1							None	None					None					11		5.49722	0
65	F	never	147	0	1.54	44.3	18.6794	Normal	0	4									None	None					None					10		5.49722	0
75	F	ex	192	0	1.56	48	19.7239	Normal	0	4.8		1							None	None					None					21		5.49722	0
71	M	ex	310	10	1.56	55	22.6003	Normal		4.5									None	None					None					9		5.49722	0
70	M	ex	208	34	1.58	56.5	22.6326	Normal	0	3.8		2		Yes					None	None					None					17		5.49722	0
71	M	never	129	45	1.65	62	22.7732	Normal	0	4.1									None	Pleurodesis					Ⅲa					34		5.49722	0
84	M	current	225	71	1.67	71	25.4581	Overweight	0	3.8									None	None					None					13		5.49722	0
77	M	ex	129	0	1.61	51	19.6752	Normal	1.2	3		2							None	Pleurodesis	Af				Ⅲa	Ⅱ				33		5.49722	0
54	F	ex	111	20	1.46	41	19.2344	Normal		4.6		1							None	None					None					16		5.49722	0
58	M	ex	236	90	1.74	67.8	22.394	Normal	4.6	3.6									None	None					None					9		5.49722	0
57	M	ex	103	30	1.65	59	21.6713	Normal	0	4.6									None	None					None					21		5.49722	0
50	M	ex	257	220	1.618	67	25.5928	Overweight	0.3	4.4		1							None	None					None					14		5.49722	0
56	F	current	103	20	1.51	40	17.5431	Underweight	0.1	3.8									None	None					None					16		5.49722	0
44	M	ex	151	80	1.63	55	20.7008	Normal	0	5		2							None	None					None					14		5.49722	0
43	F	never	152	10	1.59	66	26.1066	Overweight	0	4.2									None	None					None					19		5.49722	0
43	F	never	183	5	1.59	66	26.1066	Overweight	0	4.2									None	None					None					19		5.49722	0
39	M	current	288	25	1.75	53	17.3061	Underweight	0	4.7		2							None	None					None					21		5.49722	0
47	F	never	203	0	1.56	56.6	23.2577	Normal	0.1	4									None	None					None					18		5.49722	0
61	F	ex	287	160	1.51	53	23.2446	Normal	0	4.4									None											30		5.49722	0
55	F	never	211	10	1.48	51	23.2834	Normal	0.1	3.9									None	None					None					33		5.49722	0
52	M	ex	250	550	1.74	61	20.148	Normal	0.2	3.9		1							None	None					None					29		5.49722	0
65	F	never	92	20	1.49	48.3	21.7558	Normal	0	4.3									None	None					None					15		5.49722	0
68	M	current	103	40	1.68	70	24.8016	Normal	0.1	4									None	None					None					45		5.49722	0
73	F	never	122	109	1.47	37	17.1225	Underweight	0	4.5									None	None					None					29		5.49722	0
76	M	ex	211	26	1.6	69.2	27.0312	Overweight	0.2	4.7									None	None					None					14		5.49722	0
71	F	never	144	90	1.51	58	25.4375	Overweight	0.2	4.5		2							None	None					None					17		5.49722	0
53	M	never	152	20	1.76	73	23.5666	Normal		4.4									None	HT					Ⅱ					10		5.49722	0
78	M	ex	183	0	1.53	58	24.7768	Normal	0.2	4									None	None					None					16		5.49722	0
57	M	current	288	110	1.69	69.8	24.4389	Normal	0.4	4		2			Yes				None	None					None					14		5.49722	0
72	F	never	203	70	1.45	45	21.4031	Normal	0.1	4.6		2							None	Atelectasis					Ⅲa					16		5.49722	0
75	F	never	231	20	1.39	52.9	27.3795	Overweight	0	4.1									None	None					None					21		5.49722	0
60	M	ex	327	340	1.63	67.2	25.2926	Overweight	0	4.3		2							None	None					None					52		5.49722	0
23	M	never	210	30	1.77	64.5	20.588	Normal	0	5.5									None	None					None					21		5.49722	0
62	M	current	182	40	1.76	75	24.2123	Normal	0	4.5									None	None					None					22		5.49722	0
43	F	never	148	50	1.53	46.2	19.736	Normal	0	4.2		2							None	Pleural effusion					Ⅰ					60		5.49722	0
73	M	current	103	10	1.65	72	26.4463	Overweight	0.6	4.2		2	Yes						None	None					None					6		5.49722	0
65	M	current	190	33	1.63	61.4	23.1096	Normal		3.9									None	None					None					21		5.49722	0
75	F	never	172	40	1.55	54	22.4766	Normal		4.3									None	Af					Ⅱ					19		5.49722	0
59	F	never	165	50	1.53	50	21.3593	Normal	0	4.6									None	Pleural effusion					Ⅰ					29		5.49722	0
56	F	never	192	120	1.58	58.2	23.3136	Normal		4.4		1							None	None					None					18		5.49722	0
63	M	ex	182	30	1.71	83	28.3848	Overweight	0.1	4.8		2							None	None					None					20		5.49722	0
74	M	current	175	0	1.75	66	21.551	Normal	0.2	4.8		3		Yes					None	None					None					18		5.49722	0
70	F	never	192	0	1.55	53.5	22.2685	Normal	0	4.1									None	None					None					20		5.49722	0
45	F	never	180	0	1.63	54.6	20.5503	Normal	0	4.6									None	None					None					16		5.49722	0
43	F	never	249	310	1.51	50	21.9289	Normal	0	4.2		1							None	None					None					16		5.49722	0
62	M	never	270	30	1.66	57	20.6852	Normal		4.3		2							None	None					None					15		5.49722	0
51	M	current	305	38	1.7	60	20.7612	Normal	0	4.4									None	None					None					28		5.49722	0
64	M	current	206	49	1.6	48	18.75	Normal		4.1		2							None	None					None					14		5.49722	0
60	M	current	300	50	1.76	56	18.0785	Underweight	0	4.4									None	None					None					25		5.49722	0
71	F	current	110	30	1.44	45.6	21.9907	Normal	0.1	4.1									None	None					None					13		5.49722	0
76	M	ex	274	20	1.65	65	23.8751	Normal		4.1		3							None	Cardiac failure					Ⅱ					22		5.49722	0
47	M	current	227	50	1.76	82	26.4721	Overweight	0.6	4.7		2							None	None					None					38		5.49722	0
56	M	current	65	71	1.69	68	23.8087	Normal		4.8									None	None					None					19		5.49722	0
78	F	never	197	44	1.46	31	14.5431	Underweight	0.1	4.3									None	None					None					27		5.49722	0
45	M	current	89	600	1.76	74	23.8895	Normal	0.5	4.4		2							None	Rec. N. palsy					Ⅰ					33		5.49722	0
68	F	never	241	120	1.48	51	23.2834	Normal		4.1									None	None					None					23		5.49722	0
73	M	current	422	350	1.61	58	22.3757	Normal	0.1	4.2		2							None	None					None					32		5.49722	0
55	F	current	226	190	1.53	42.5	18.1554	Underweight	0.5	4.1		1							None	None					None					23		5.49722	0
65	F	never	150	33	1.48	38	17.3484	Underweight		4.7									None	Air leakage					Ⅰ					27		5.49722	0
48	M	ex	247	98	1.68	67	23.7387	Normal	0.2	4.1		1							None	None					None					20		5.49722	0
69	F	never	105	20	1.47	53	24.5268	Normal	0.1	4.3									None	None					None					13		5.49722	0
61	M	current	338	530	1.72	76	25.6896	Overweight	0.1	4.6		2							None	None					None					24		5.49722	0
52	F	never	209	30	1.57	47	19.0677	Normal	0.1	4.7		2							None	None					None					30		5.49722	0
70	M	ex	483	2960	1.73	71	23.7228	Normal	0.1	4.6		2							None	Anemia	AGML				Ⅱ	Ⅱ				28		5.49722	0
50	M	current	120	20	1.7	55	19.0311	Normal	0.4	4.3									None	None					None					33		5.49722	0
54	F	never	130	70	1.55	44	18.3143	Underweight	0	4.7									None	None					None					24		5.49722	0
67	F	never	109	40	1.42	60	29.756	Overweight	0.1	4		2							None	None					None					13		5.49722	0
75	F	non	185	200	1.51	51	22.3674	Normal	0	3.7		3	Yes	Yes					None	Pleuritis					Ⅰ					25		5.49722	0
61	M	ex	253	80	1.67	63	22.5896	Normal	0	4.2		2							None	None					None					18		5.49722	0
70	F	never	130	12	1.57	52	21.0962	Normal		4.6									None	None					None					19		5.49722	0
65	F	never	211	30	1.6	42	16.4062	Underweight		3.7									None	Air leakage					Ⅰ					22		5.49722	0
64	M	current	332	300	1.54	55	23.1911	Normal	0.1	4.4									None													5.49722	0
53	F	never	143	40	1.5	48	21.3333	Normal	0	4.9									None	None					None					9		5.49722	0
51	F	never	260	90	1.57	46.9	19.0271	Normal	0.1	4		2							None													5.49722	0
55	F	never	280	410	1.51	69.9	30.6566	Obese	0	4.8		1							None	None					None					17		5.49722	0
52	M	ex	228	50	1.68	63	22.3214	Normal	0	4.3		1							None	Chylothorax					Ⅲa					20		5.49722	0
55	M	current	211	0	1.75	65	21.2245	Normal		4.4									None	None					None					22		5.49722	0
68	M	ex	347	530	1.7	68.5	23.7024	Normal	0	4.6		1	Yes						None	Pleural effusion					Ⅰ					14		5.49722	0
53	F	never	135	0	1.5	49	21.7778	Normal	0	5		1							None	None					None					7	2A	5.49722	0
65	M	current	122	10	1.64	60	22.3081	Normal	0.3	4.7									None	Pneumonia					Ⅱ					17		5.49722	0
68	M	ex	323	50	1.7	67	23.1834	Normal	0.1	4.6		1							None	None					None					19		5.49722	0
71	M	ex	122	42	1.59	62.4	24.6826	Normal		4.3									None	Air leakage					Ⅰ					24		5.49722	0
66	F	never	105	30	1.49	47.9	21.5756	Normal		4.4									None	None					None					14		5.49722	0
68	F	never	90	0	1.52	58	25.1039	Overweight	0	4.7		1							None	None					None					14		5.49722	0
77	M	ex	108	30	1.63	55	20.7008	Normal	0.3	4.2		1							None	None					None					25		5.49722	0
60	M	ex	328	160	1.61	52	20.061	Normal	0	4.3		1							None	None					None					15		5.49722	0
59	M	never	320	20	1.63	65	24.4646	Normal	0	4.6		1							None	None					None					9		5.49722	0
66	F	never	178	18	1.5	46	20.4444	Normal	0.3	3.5									None	None					None					12		5.49722	0
45	F	never	186	33	1.56	47	19.313	Normal	0	4									None	None					None					18		5.49722	0
52	M	ex	269	60	1.7	58	20.0692	Normal		4.6		2							None	None					None					18		5.49722	0
70	M	current	235	50	1.57	60	24.3418	Normal	0	4.3		1							None	Air leakageage					Ⅰ					15		5.49722	0
77	M	current	98	44	1.63	59	22.2063	Normal	0.1	4.6									None	Air leakage					Ⅰ					16		5.49722	0
64	F	never	102	60	1.48	43	19.6311	Normal	0	4.8		2							None	None					None					20		5.49722	0
67	F	never	320	150	1.65	64.6	23.7282	Normal	0.1	4.1		2							None	Pleural effusion					Ⅰ					29		5.49722	0
51	M	never	167	50	1.62	59.5	22.6718	Normal	0	4.5		1							None	None					None					13		5.49722	0
52	F	never	129	5	1.75	50	16.3265	Underweight		4.7									None	None					None					14		5.49722	0
59	F	never	331	120	1.65	57	20.9366	Normal	0			1							None	None					None					18		5.49722	0
76	F	never	210	20	1.49	49	22.0711	Normal		4.1									None	None					None					11		5.49722	0
81	F	ex	179	120	1.37	40	21.3117	Normal	0.1	4.6		2							None	None					None					24		5.49722	0
72	F	never	147	90	1.46	37	17.3579	Underweight	0	4.8		1							None	None					None					19		5.49722	0
67	F	never	295	150	1.6	62	24.2187	Normal	0	4.5		2							None	None					None					16		5.49722	0
75	F	current	160	90	1.55	49.2	20.4787	Normal	0	4		1							None	None					None					23		5.49722	0
56	F	never	111	20	1.56	57.6	23.6686	Normal	0.1	4.5		1							None	None					None					11		5.49722	0
56	M	current	232	40	1.7	73.1	25.2941	Overweight	0.1	4.1		2							None	None					None					14		5.49722	0
61	M	current	308	250	1.64	57	21.1927	Normal	0.1	4.1		1							None	Pleural effusion					Ⅰ					25		5.49722	0
53	F	never	209	30	1.6	56	21.875	Normal	0.2	5.1		2							None	None					None					22		5.49722	0
65	M	current	337	50	1.65	59	21.6713	Normal	0.6	4		2							None	Air leakageage					Ⅰ					37		5.49722	0
65	F	current	178	80	1.47	44	20.3619	Normal	0.1	4.5		2							None	None					None					15		5.49722	0
70	F	never	109	10	1.53	50.2	21.4447	Normal	0	4.3		2							None	None					None					19		5.49722	0
53	M	ex	90	40	1.67	63	22.5896	Normal	0.1	4.4		2							None	None					None					19		5.49722	0
68	M	ex	201	55	1.55	55	22.8928	Normal	5.6	3.7									None	None					None					25		5.49722	0
64	M	ex	194	21	1.64	64	23.7954	Normal	0	3.8		2							None	None					None					15		5.49722	0
65	M	ex	132	20	1.68	67.4	23.8804	Normal	0.2	4.2		2							None	Drug induced liver injury					Ⅱ					17		5.49722	0
64	F	never	255	200	1.55	61.4	25.5567	Overweight	0	4.4		1							None	Pleural effusion					Ⅰ					33		5.49722	0
72	F	never	223	10	1.49	52	23.4224	Normal	0	4.6		2							None	None					None					15		5.49722	0
51	M	current	285	240	1.69	73	25.5593	Overweight	0.5	4.3		2							None	None					None					16		5.49722	0
74	F	ex	106	10	1.54	40	16.8663	Underweight		4.6									None	None					None					19		5.49722	0
59	M	ex	89	50	1.6	52.5	20.5078	Normal	2.6	4.2		2							None	None					None					21		5.49722	0
58	F	current	175	100	1.56	41	16.8475	Underweight	0	4.2		1							None	None					None					20		5.49722	0
74	F	never	239	135	1.48	56	25.5661	Overweight	0.1	4.2		2							None	Af					Ⅱ					31		5.49722	0
67	F	current	201	30	1.48	60	27.3923	Overweight	0	4.6		2							None	None					None					16		5.49722	0
74	M	ex	133	5	1.59	66	26.1066	Overweight	0	4.2		2							None	Drug induced liver injury					Ⅱ					20		5.49722	0
58	M	current	157	200	1.62	67.3	25.644	Overweight	1.1	4.5		1							None	None					None					21		5.49722	0
69	M	ex	182	20	1.59	55	21.7555	Normal	0.6	4.9		2							None	None					None					29		5.49722	0
70	F	never	133	30	1.45	60.6	28.8228	Overweight	0.1	4.4		2		Yes					None	Wound dehiscence					Ⅲa					41		5.49722	0
52	M	current	291	20	1.65	67	24.6097	Normal	0.2	4.9		2							None	None					None					15		5.49722	0
69	M	ex	321	39	1.72	75.7	25.5882	Overweight	0	4.2		2							None	Air leakageage					Ⅰ					27		5.49722	0
60	F	ex	240	120	1.59	57	22.5466	Normal	1.5	4.3		2							None	None					None					18		5.49722	0
67	F	ex	139	50	1.52	56	24.2382	Normal	0.1	4.7		2							None	None					None					17		5.49722	0
53	F	ex	217	70	1.53	53	22.6409	Normal	0.1	4		2							None	None					None					20		5.49722	0
49	M	ex	140	150	1.58	59	23.634	Normal	0	4.6		1							None	Drug induced liver injury					Ⅱ					21		5.49722	0
66	F	ex	315	290	1.6	60	23.4375	Normal	8.1	4.1		2				Yes			None	SSI					Ⅲa					50		5.49722	0
71	F	ex	223	200	1.49	41	18.4676	Underweight	0.1	4.5		1							None	Pleural effusion					Ⅰ					23		5.49722	0
65	F	ex	223	100	1.45	46	21.8787	Normal	0	4.8		1							None	None					None					15		5.49722	0
55	F	ex	220	240	1.54	63.8	26.9017	Overweight		4.7		2							None	None					None					13		5.49722	0
66	M	ex	219	160	1.61	68	26.2336	Overweight	0.3	4.9		2							None	None					None					19		5.49722	0
61	F	ex	242	75	1.56	59	24.2439	Normal	0.3	4.1		1							None	None					None					14		5.49722	0
67	F	never	227	3	1.57	53	21.5019	Normal	0.1	4.3		2							None	None					None					15		5.49722	0
54	F	ex	184	90	1.55	53.5	22.2685	Normal	0	4.9		1							None	Pleurodesis					Ⅲa					38		5.49722	0
28	F	ex	191	0	1.62	57	21.7193	Normal	0.1	4.5		2							None	None					None					34		5.49722	0
79	M	current	135	0	1.5	48	21.3333	Normal	1.1	3.7		2							None	Air leakageage					Ⅰ					24		0.102778	1
76	M	ex	267	10	1.64	65.7	24.4274	Normal	0.9	4		2							None	Hypoalbuminemia					Ⅱ					11	2B	0.211111	0
69	F	ex	179	100	1.52	54.5	23.589	Normal	0	3.7		1							None	None					None					4	2A	0.441667	0
69	M	ex	239	30	1.68	76	21.5019	Normal	0.2	4.3		2		Yes					None	None					None					16		0.511111	1
77	M	ex	140	5	1.61	52.9	20.4082	Normal	0.1	3.9		2							None	Pleurodesis					Ⅲa					8	2A	0.688889	0
68	F	never	210	37	1.58	52	20.83	Normal	0.1	3.9		2							None	None					None					12	1B	0.922222	0
68	M	ex	231	3	1.6	71	27.7344	Overweight		1.5		3							None	Sternal dehiscence	Sepsis				Ⅴ	Ⅲb				321		0.95	1
71	M	current	147	5	1.64	48.4	17.9952	Underweight	0.1	4.1		3			Yes				None	None					None					7	1B	1.01389	0
57	F	never	102	5	1.52	41.8	18.0921	Underweight	1.9	3.6		2							None	None					None					10		1.15833	1
72	F	never	239	45	1.43	35.9	17.5559	Underweight	0	3.7		2							None	None					None					7	3A	1.73611	1
78	F	never	196	5	1.44	39	18.8079	Normal	0.1	4.1		2							None	None					None					11	1B	3.49722	0
68	M	ex	107	10	1.6	69.5	27.1484	Overweight	0.2	4.5		2	Yes	Yes					None	None					None					20	1A	3.825	0
71	M	current	180	2	1.59	72.6	28.7172	Overweight	0.2	4.1		2							None	Hypoxic					Ⅱ					16		4.23333	0
68	F	never	191	50	1.6	54.9	21.4453	Normal	2.9	3.7		2							None	None					None					13		4.27778	0
72	F	never	135	80	1.53	46.8	19.9923	Normal	0	4.1		1							None	None					None					8		4.94167	0
41	F	never	190	65	1.59	43	17.0088	Underweight	0	4.1		2							None	None					None					10		5.06944	0
59	F	never	135	30	1.56	57.1	23.4632	Normal	0.1	4.6									None	None					None					11		5.07222	0
62	M	current	312	280	1.75	70.4	22.9878	Normal	0.4	3.7		2					Yes		None	Pleural effusion					Ⅰ					26		5.49722	0
59	M	current	210	120	1.61	68	26.2336	Overweight	0.1	4.8		2							None	None					None					20		5.49722	0
74	M	ex	134	35	1.61	48	18.5178	Normal	0.3	3.6				Yes					None	None					None					61		3.43056	1
66	F	never	196	110	1.57	47	19.0677	Normal	0.1	3.8		1							None	None					None					7	2A	0.263889	0
47	M	never	190	50	1.79	66.2	20.661	Normal	0	4.1		1							None	None					None					12	1A	3.05278	0
71	M	current	135	5	1.59	48.1	19.0261	Normal	0	4.3		2							None	None					None					6	1B	0.136111	0
44	M	current	201	30	1.77	82	26.1738	Overweight	0.1	4.3		1							None	None					None					16		0.2	0
54	M	current	318	200	1.77	82.9	26.4611	Overweight	0.1	4.3		2					Yes		None	Af					Ⅱ					6	1A	0.386111	0
66	F	never	324	790	1.41	42.5	21.3772	Normal	0.2	4		2							None	Af	Cardiac failure				Ⅱ	Ⅱ				80	1B	0.858333	0
46	F	never	242	65	1.62	60.9	23.2053	Normal	0	3.6		2					Yes		None	None					None					9	1A	2.025	0
61	F	never	199	20	1.5	44.2	19.6444	Normal	0	4.2		2							None	None					None					6	1B	2.82778	0
36	M	ex	165	56	1.66	60	21.7738	Normal		4.8		1							None	Pleurodesis					Ⅲa					16	2B	3.17222	0
26	M	never	241	100	1.7	59.5	20.5882	Normal	0.1	4.2		2							None	None					None					7	1A	3.55833	0
50	M	ex	133	44	1.75	56	18.2857	Underweight	0	4.3		1							None	Air leakageage					Ⅰ					20		4.73889	0
39	F	ex	225	160	1.52	44.8	19.3906	Normal	0	4.8		2							None	None					None					20		4.93889	0
61	M	never	144	23	1.72	75.4	25.4867	Overweight	0	4.6		2							None	None					None					9		5.06111	0
67	M	never	121	30	1.64	58.4	21.7133	Normal	0	4.4		2							None	None					None					13		5.31389	0
63	M	current	102	17	1.69	56	19.6072	Normal		4.3									None	None					None					21		0.35	1
45	M	current	233	10	1.75	81	26.449	Overweight	0.2	4.4		2				Yes			None	None					None					6	1A	0.316667	0
54	M	current	258	340	1.65	58	21.3039	Normal	1.3	3.7		2							None	Rer N Palsy					Ⅰ					9	0	0.344444	0
55	M	current	260	450	1.77	78	24.8971	Normal	2.2	4		2							None	Pleurodesis					Ⅲa					14		0.488889	1
46	M	current	130	10	1.69	58.5	20.4825	Normal		4.3									None	None					None					14		0.916667	0
79	M	ex	124	0	1.62	42	16.0037	Underweight	0.1	3.8		2							None	Bacterial infection					Ⅱ					23		1.24444	1
71	M	ex	156	0	1.72	67.7	22.884	Normal	5.4	3.4		2							None	None					None					13		1.26667	1
78	M	ex	175	5	1.69	60	21.0077	Normal		4.1									None	Pleural effusion					Ⅰ					41		1.39167	1
73	M	current	135	30	1.59	53	20.9644	Normal	0.1	3.8									None	None					None					24		1.52222	1
71	M	current	133	90	1.58	54.8	21.9516	Normal	0	4.2		2							None	None					None					11		1.70278	1
54	M	current	122	130	1.6	56.4	22.0312	Normal	0.3	4.4		2					Yes		None	Atelectasis					Ⅲa					21		1.70556	1
72	M	ex	182	31	1.6	65.5	25.5859	Overweight		4.8		2							None	None					None					26		2.16389	1
73	M	current	172	0	1.62	61	23.2434	Normal		3.7									None	None					None					19		2.27778	1
69	M	current	133	0	1.59	56	22.151	Normal	0.2	4.4									None	None					None					23		2.51944	0
56	M	ex	220	182	1.67	61.9	22.1951	Normal	4.2	3.8		2							None	None					None					18	1B	2.66944	0
48	M	current	322	340	165	80	0.00293848	Underweight	6.2	4		2							None	Pleural effusion					Ⅰ					21		2.89444	1
86	M	ex	143	20	1.64	63.2	23.4979	Normal	0.6	3		2							None	None					None					9		2.91944	1
68	M	current	210	49	1.67	65	23.3067	Normal	1.4	3.5		2							None	None					None					20		3.26111	1
71	F	never	150	10	1.47	50.2	23.2311	Normal	0	4.2		2							None	None					None					9	2A	3.51944	0
76	M	ex	150	10	1.65	74.7	27.438	Overweight	0.1	4.7		2							None	Pleurodesis					Ⅲa					14	2B	4.03889	0
68	M	current	247	45	1.67	64	22.9481	Normal	1	4.3									None	None					None					14		4.54444	1
52	M	current	105	23	1.7	62	21.4533	Normal	6.4	3.1		3							None	Pneumonia					Ⅱ					8		4.98333	0
54	M	current	205	33	1.63	62.8	23.6366	Normal	0.3	4.4									None	None					None					13		5.00278	0
68	M	current	171	91	1.62	49.4	18.8234	Normal	0.1	4		3							None	None					None					18		5.10833	0
60	M	current	180	22	1.62	61.9	23.5863	Normal	0.6	4.3		1							None	None					None					10		5.13333	0
57	M	ex	191	39	1.65	65.5	24.0588	Normal	0.3	4.6		2							None	None					None					18		5.16944	0
73	F	ex	135	76	1.51	53.8	23.5955	Normal	0.2	4		1							None	None					None					10		5.49722	0
56	M	current	267	44	1.71	85	29.0688	Overweight	0.1	4.2									None	None					None					18		5.49722	0
49	M	current	132	50	1.73	68.4	22.8541	Normal	0.4	4.1									None	None					None					20		5.49722	0
47	M	current	192	33	1.76	64	20.6612	Normal		4.1									None	Af					Ⅱ					14		5.49722	0
57	M	current	283	240	1.69	69.8	24.4389	Normal		4.1		2			Yes				None	Pleurodesis					Ⅲa					56		5.49722	0
79	F	never	130	122	1.4	38	19.3878	Normal		3.8									None	None					None					21		5.49722	0
72	M	ex	161	220	1.58	49	19.6283	Normal	0.2	4.2		2	Yes						None	Pleurodesis					Ⅲa					19		5.49722	0
77	M	current	255	44	1.55	56	23.3091	Normal		4.3									None	Pleurodesis					Ⅲa					52		5.49722	0
60	F	never	233	10	1.53	41	17.5146	Underweight	0	3.4		2							None	None					None					14	1B	5.49722	0
57	M	ex	239	40	1.62	47	17.9089	Underweight	0.1	4		2		Yes					None	Pleurodesis					Ⅲa					17	1B	0.319444	0
54	F	current	196	5	1.56	55.6	22.8468	Normal	0.1	4.2		1							None	None					None					8	2A	0.383333	0
82	M	ex	329	240	1.67	59.3	21.2629	Normal	0	4.2		2						Yes	None	None					None					12	3A	0.830556	0
59	M	ex	213	20	1.62	76.3	29.0733	Overweight	0	4.5		2							None	None					None					6		1.36667	0
75	M	current	111	13	1.57	65	26.3702	Overweight	0.1	4.2									None	None					None					16		1.83889	1
64	M	current	274	90	1.57	54.8	22.2321	Normal	0	4.4		2							None	None					None					32		1.88611	1
66	M	current	254	156	1.67	68.5	24.5617	Normal	0.3	3.8		2			Yes				None	Pleurodesis	Bacterial infection				Ⅲa	Ⅱ				27	2B	2.07222	1
77	M	current	144	22	1.64	63	23.4236	Normal	0.1	4.5		3							None	None					None					14		2.11944	1
77	F	ex	190	75	1.51	44.2	19.3851	Normal	0	3.6		2							None	Bacterial infection					Ⅱ					11	1A	2.51111	0
70	M	ex	171	60	1.67	62	22.231	Normal	0.1	4.1		2					Yes		None	Pleurodesis					Ⅲa					15	1B	2.64444	0
65	F	current	155	20	1.48	56.2	25.6574	Overweight	0.2	4.2		2							None	None					None					10		3.11111	1
62	M	current	162	30	1.64	56.4	20.9697	Normal	0.1	4.2		2							None	None					None					8	1A	3.20278	0
47	F	current	188	50	1.63	74.4	28.0026	Overweight	0.1	4.4		1							None	None					None					10	1A	3.53611	0
69	F	current	167	0	1.42	45.2	22.4162	Normal	0.1	4.4		2							None	None					None					15	1A	3.54167	0
60	M	ex	97	5	1.66	73.2	26.5641	Overweight	0.2	3.8		2	Yes						None	None					None					7	1A	3.55556	1
83	M	ex	195	5	1.5	63.4	28.1778	Overweight	0.3	4.1		2		Yes					None	Pleurodesis					Ⅲa					12	1B	3.89722	0
60	M	current	231	5	1.63	60.3	22.6956	Normal	0.3	3.7		1							None	Air leakageage	Drug induced liver injury				Ⅱ	Ⅰ				15	1B	4.08611	0
63	M	current	189	0	1.61	55.5	21.4112	Normal	0.1	3.9									None	Hypoxic					Ⅰ					35		4.16111	1
83	M	ex	59	5	1.59	67.9	26.8581	Overweight	0.9	3.4		3	Yes				Yes		None	None					None					7	1A	4.19722	0
70	M	ex	230	5	1.59	68.1	26.9372	Overweight	0.2	3.4		3	Yes	Yes					None	None					None					8	1A	4.33056	0
70	F	current	222	0	1.61	53.8	20.7554	Normal	0.1	4.2		1							None	None					None					14		5.00556	0
76	F	current	354	10	1.47	50.7	23.4624	Normal	0.3	3.9		2							None	Drug induced liver injury					Ⅱ					10		5.01111	0
38	M	current	210	0	1.68	70.8	25.085	Overweight	0	4.2		3							None	None					None					5		5.35833	0
79	M	current	309	40	1.57	59	23.9361	Normal	0.3	4.4		2							None	Pleural effusion					Ⅰ					18		5.49722	0
45	M	current	267	10	1.68	64	22.6757	Normal	0	3.9		2							None	None					None					18		5.49722	0
51	M	current	267	5	1.7	64	22.1453	Normal	2.1	4.3									None	Af					Ⅱ					15		5.49722	0
78	M	current	211	16	1.54	56	23.6128	Normal	0.2	4.2		2							None	Air leakage					Ⅰ					34		3.56944	1
50	M	ex	201	21	1.79	69.4	21.6597	Normal	0.4	4.2									None	None					None					74		1.19444	1
66	F	never	231	33	1.54	48.1	20.2817	Normal	0	3.9		3							None	Pleurodesis					Ⅲa					17		5.49722	0
71	M	current	132	20	1.72	83	28.0557	Overweight		4.4									None	None					None					31		1.48611	0
81	F	never	128	10	1.38	40	21.004	Normal	0	4.3		2							None	None					None					15		0.075
46	M	ex	115	0	1.7	79.1	27.3702	Overweight	0.2	4.8		2							None	Bacterial infection					Ⅱ					29		1.46667	0
20	F	ex	118	0	1.55	43	17.898	Underweight		3.1									None	Atelectasis					Ⅲa					27		3.975	0
20	M	never	218	0	1.76	58.2	18.7887	Normal	7.7	3.8		3							None	BPF					Ⅲb					38		5.49722	0
79	M	current	134	5	1.66	58	21.048	Normal		3.3									None	Chylothorax					Ⅲa					52		2.22222	1
68	M	ex	456	1375	1.63	59.2	22.2816	Normal	0.3	3.6		2							None	Anemia	Pleural effusion				Ⅱ	Ⅰ				15	0	3.68889	0
47	M	current	130	90	1.69	51.2	17.9265	Underweight	0	4.3		2							None	None					None					24		4.75278	0
55	M	current	240	950	1.67	58	20.7967	Normal	37.9	3.4		3							None	Pyothorax (décor.)	Rec. N. palsy				Ⅲb	Ⅰ				62		5.14722	0
75	F	never	242	1114	1.57	43.8	17.7695	Underweight	0	3.8		2							None	Pyothorax (décor.)					Ⅲb					35	2B	0.0833333	0
68	M	ex	154	21	1.65	60.8	22.3324	Normal	0.1	4.3		2							None	None					None					16	3B	0.130556	0
62	M	current	173	170	1.77	63.8	20.3645	Normal	1.2	3.7		2					Yes		None	None					None					15	2B	0.169444	0
78	M	current	272	440	1.63	57	21.4536	Normal	0.3	3.7		2						Yes	None	Atelectasis	Pleurodesis				Ⅲa	Ⅲa				17	3A	0.208333	0
71	M	current	233	19	1.6	53.5	20.8984	Normal	0.5	3.6		2						Yes	None	Pleurodesis					Ⅲa					20	3A	0.247222	1
65	M	ex	255	130	1.61	77	29.7056	Overweight		3.3		2							None	None					None					16		0.305556	1
52	M	current	201	5	1.63	57	21.4536	Normal		4.1									None											15		0.311111	0
49	M	current	210	5	1.78	70	22.0932	Normal	2.1	4.6		2							None	None					None					9		0.416667	1
36	M	ex	234	16	1.77	60	19.1516	Normal	6.1	3.7									None	None					None					25	3A	0.469444	0
65	M	current	253	30	1.58	51	20.4294	Normal	11.3	3.6		2							None	None					None					13		0.486111	1
64	M	current	395	110	1.76	56.1	18.1108	Underweight	3.5	3.5		1							None	Empyema					Ⅲa					46	2B	0.530556	1
57	M	current	125	23	1.81	61.5	18.7723	Normal	7.2	3.6		1							None	None					None					8		0.533333	1
62	F	current	153	30	1.54	42.7	18.0047	Underweight	0	4.4		2							None	None					None					12		0.9	1
73	M	current	154	54	1.69	60.5	21.1827	Normal	1.9	3.7									None	None					None					16		0.919444	0
72	M	ex	182	98	1.72	73.5	24.8445	Normal	0.1	4.4		2							None	Air leakageage					Ⅰ					19	3A	1.48889	1
72	M	current	195	55	1.65	70	25.7117	Overweight		3									None	Air leakage					Ⅰ					57		2.15278	1
68	M	ex	130	20	1.59	47	18.591	Normal	0.9	3.4		2							None	Pleural effusion					Ⅰ					29		2.425	1
68	F	never	134	0	1.59	56.1	22.1906	Normal	0.1	4.2		2							None	Nausea					Ⅱ					8	1B	2.52222	0
62	M	ex	320	390	1.72	54.8	18.5235	Normal	3.7	3.8		2							None	Pleuritis	Bacterial infection				Ⅱ	Ⅰ				25	2B	2.625	0
74	M	ex	132	20	1.68	51.4	18.2115	Underweight	3.2	3.7		2							None	None					None					10		2.76944	1
76	M	current	156	5	1.7	54	18.6851	Normal	0.3	4.1		2							None	Rer N Palsy	Af				Ⅱ	Ⅰ				18	3B	2.96944	0
75	M	ex	225	5	1.66	62	22.4996	Normal	3.4	3.2		2					Yes		None	None					None					18	2B	3.55556	0
83	M	ex	331	0	1.57	56.6	22.9624	Normal	0.1	3.3		2	Yes	Yes					None	None					None					11	1A	3.78333	0
58	M	current	227	250	1.71	54.4	18.604	Normal	0.1	4.3		2		Yes			Yes		None	Rer N Palsy					Ⅰ					9	2B	3.90556	0
50	M	ex	218	0	1.59	58.6	23.1795	Normal	0.4	4.2		3						Yes	None	None					None					19	1B	3.95	0
62	M	current	305	60	1.67	81	29.0437	Overweight	0.3	4		1							None	None					None					7	1B	4.21944	1
67	M	ex	109	10	1.63	56.4	21.2277	Normal	3.4	3.9		2							None	None					None					10		4.42222	0
69	F	never	180	5	1.46	47.6	22.3306	Normal	0	4.4		2							None	None					None					18		4.46667	0
71	M	ex	191	12	1.59	64	25.3155	Overweight				2							None	None					None					14		4.99444	0
78	M	current	132	20	1.55	43	17.898	Underweight	2	4.3									None	Pleurodesis					Ⅲa					26		5.05	0
76	M	current	194	5	1.64	50	18.5901	Normal	0.4	3.3									None	None					None					12		5.49722	0
50	M	current	175	0	1.718	59.3	20.0913	Normal	0.4	4.3		2							None	Af					Ⅱ					38		5.49722	0
79	M	current	132	10	1.61	49	18.9036	Normal	0	4.5									None	None					None					26		5.49722	0
75	M	current	185	220	1.66	59	21.4109	Normal	3	3.6		2						Yes	None	None					None					11		5.49722	0
46	F	never	155	30	1.6	45	17.5781	Underweight		3.6		1							None	None					None					20		0.563889	1
54	F	ex	105	5	1.53	40.8	17.4292	Underweight	0	4.5		2							None	None					None					11		0.102778	0
68	M	current	152	20	1.65	58	21.3039	Normal	0.5	4.1		1							None	None					None					24		5.49722	0
69	M	current	203	130	1.69	59.4	20.7976	Normal	0.1	3.8		2	Yes	Yes			Yes		None	Air leakageage					Ⅰ					29		0.530556	1
71	M	current	540	270	1.67	68.8	24.6692	Normal	0.1	4		1							None	Pleural effusion	Angina				Ⅲa	Ⅰ				39		1.35833	1
69	M	current	248	260	1.74	79.5	26.2584	Overweight	0.1	3.8		2					Yes	Yes	None	Pleurodesis					Ⅲa					17	1A	0.166667	0
66	F	ex	55	0	1.49	56.7	25.5394	Overweight	0.3	4		3			Yes				None	None					None					3	1A	0.177778	0
71	F	never	174	50	1.6	53	20.7031	Normal	0	4.4		2							None	None					None					8	3A	0.3	0
65	M	current	264	270	1.62	54.5	20.7667	Normal	0.4	3.9		2							None	None					None					9	2B	0.466667	0
67	F	current	210	0	1.62	62	23.6244	Normal	0.2	4.4		2							None	None					None					6	1A	0.619444	0
76	M	ex	220	105	1.6	62.5	24.4141	Normal	0.1	3.7		3	Yes						None	None					None					14	2B	0.966667	0
59		ex	72	27	1.64	69.2	25.7287	Overweight	0.3	4.4		2							None	None					None					9		0.986111	1
72	M	ex	198	10	1.61	55	21.2183	Normal	0	4.4		2							None	None					None					97		1.375	1
79	M	ex	183	119	1.65	58	21.3039	Normal	0.1	4.3		2							None	None					None					11	1A	1.40556	0
72	M	ex	133	5	1.72	73.5	24.8445	Normal	0.1	4.4		2							None	Air leakageage					Ⅰ					19	1B	1.48889	1
83	M	ex	76	10	1.6	44.8	17.5	Underweight		3.9		2							None	None					None					21		1.63611	1
61	M	ex	99	0	1.72	69.5	23.4924	Normal	0.1	3.9		2							None	Trauma (Fall)					Ⅱ					34		2.15	1
70	M	smoker	230	180	1.61	58	22.3757	Normal	0.1	4.3		2							None	None					None					35		2.15833	0
73	F	ex	259	200	1.45	40	19.025	Normal	0.1	3.9		1							None	None					None					17		2.60556	1
51	M	current	103	20	1.58	59.8	23.9545	Normal	0.1	4.8		1							None	Pleural effusion					Ⅰ					24		2.62222	1
72	F	ex	213	5	1.5	41.1	18.2667	Underweight	0.1	4.3		2		Yes					None	Bacterial infection					Ⅱ					17	2B	2.78611	1
64	M	current	233	10	1.61	71	27.3909	Overweight	0.2	4.2									None	None					None					14		4.14722	0
45	M	current	133	0	1.63	60	22.5827	Normal	0.1	4.6		2							None	Rer N Palsy					Ⅰ					12		5.00556	0
53	M	current	145	0	1.63	67.8	25.5185	Overweight	0.1	4.5									None	None					None					22		5.49722	0
61	M	ex	225	320	1.56	51	20.9566	Normal	0.1	4.2		2		Yes					None	None					None					20		5.49722	0
75	M	current	155	20	1.67	67	24.0238	Normal		4.2									None	None					None					14		0.0333333	0
79	M	current	171	74	1.59	54.1	21.3995	Normal	0	4.2		2		Yes		Yes			None	None					None					10	1A	0.0555556	0
73	M	ex	165	20	1.7	66.5	23.0104	Normal	0.6	3.9		3						Yes	None	None					None					13	2A	0.0583333	1
37	M	current	296	712	1.84	62.6	18.4901	Underweight	8.9	2.7		3					Yes		None	Bacterial infection					Ⅱ					9	2B	0.0611111	0
73	M	current	182	0	1.59	59	23.3377	Normal	0.1	4.2		2						Yes	None	None					None					5	1B	0.0666667	0
69	M	ex	279	245	1.57	53	21.5019	Normal	4	3.1		2							None	None					None					16	2A	0.0694444	0
72	M	ex	88	0	1.62	65.2	24.8438	Normal	0.5	3.6		2						Yes	None	IP	Air leakage				Ⅴ	Ⅰ				26	1A	0.0722222	1
81	M	ex	176	65	1.58	47	18.8271	Normal	0.9	4.2		2					Yes		None	Delirium					Ⅱ					4	1A	0.0972222	0
73	M	current	135	0	1.68	47	16.6525	Underweight	1.4	3.8									None	None					None					15		0.102778	0
74	F	current	259	215	1.44	35	16.8789	Underweight		4.5									None	None					None					20		0.116667	0
71	M	ex	240	5	1.66	60	21.7738	Normal	0.1	4.2		2							None	None					None					5	1A	0.119444	0
74	M	ex	411	340	1.58	55.6	22.2721	Normal	0.2	3.7		2							None	Pleurodesis					Ⅲa					11	1A	0.119444	0
70	M	current	179	30	1.62	57.8	22.0241	Normal	3.6	3.3		2							None	None					None					9	2B	0.122222	0
77	M	ex	258	349	1.72	69	23.3234	Normal	3.5	3.5		2					Yes	Yes	None	Aspiration	Af	HOT induction			Ⅲa	Ⅱ	Ⅱd			36	2A	0.125	0
73	M	current	56	0	1.65	54	19.8347	Normal	1.5	3		2							None	None					None					3	1B	0.136111	0
64	M	current	193	180	1.6	43.8	17.1094	Underweight	0.5	4.1		2							None	None					None					6	2A	0.144444	0
72	F	current	257	0	1.61	50	19.2894	Normal	0	4.2		2							None	Delirium					Ⅱ					7	1A	0.147222	0
62	M	current	254	120	1.78	64	20.1995	Normal	10.1	2.4		1							None	None					None					11	2B	0.15	0
83	M	ex	104	0	1.63	50.4	18.9695	Normal	0.1	4		3					Yes		None	Delirium	Pleurodesis				Ⅲa	Ⅱ				16	1A	0.155556	0
72	F	current	186	10	1.51	45.8	20.0868	Normal	1.4	3.8		3			Yes				None	None					None					7	1A	0.155556	0
62	M	ex	79	0	1.66	54.8	19.8868	Normal	1.5	4.4		2							None	Air leakageage					Ⅰ					21	1A	0.163889	0
53	M	current	109	10	1.8	76.4	23.5802	Normal	0.1	4.2		2							None	Pleurodesis	Schizophrenia				Ⅲa	Ⅱ				10		0.166667	1
72	M	ex	56	6	1.65	62.4	22.9201	Normal	0.3	3.8		2					Yes		None	None					None					7	1A	0.166667	0
69	M	ex	193	250	1.7	75	25.9516	Overweight	0.1	4.3		2						Yes	None	None					None					15	1A	0.169444	0
80	M	current	288	117	1.62	69	26.2917	Overweight	0.1	3.8		2					Yes		None	Acute cholecystitis					Ⅱ					15	1A	0.172222	0
69	M	current	190	25	1.67	75	26.8923	Overweight	0.6	3.5		2				Yes			None	Pneumonia	Pleural effusion				Ⅱ	Ⅰ				20	3A	0.2	0
61	M	current	581	1760	1.67	60	21.5139	Normal	5.1	3.7		3							None	Atelectasis	Pneumonia	Pleural effusion	Cardiac failure		Ⅲa	Ⅱ	Ⅰ	Ⅱ		59		0.213889	1
71	M	current	341	471	1.76	62	20.0155	Normal	6.6	2.7		2		Yes	Yes				None	Empyema	Af				Ⅲa	Ⅱ				73	2B	0.213889	0
67	M	current	487	935	1.63	45.4	17.0876	Underweight	0	3.7		2					Yes		None	Chylothorax					Ⅲa					19	2B	0.247222	0
66	M	ex	264	75	1.58	67.2	26.9188	Overweight	0.1	4.4		2							None	None					None					10	1A	0.252778	0
70	M	current	389	305	1.6	44	17.1875	Underweight	0.9	3.9		3							None	Anemia					Ⅱ					7	2B	0.263889	0
78	M	ex	254	156	1.67	53.8	19.2908	Normal	5.1	3.4		2	Yes						None	Rer N Palsy	SSI	Af	Pneumonia	Brain stroke	Ⅲa	Ⅰ	Ⅱ	Ⅱ	Ⅱ	75	1B	0.275	0
68	M	current	344	0	1.58	58.8	23.5539	Normal	1.1	4.1		2							None	Air leakage					Ⅰ					21		0.280556	1
75	M	current	291	20	1.7	50	17.301	Underweight	3.1	4.2		2					Yes		None	Pleurodesis	HOT induction				Ⅲa	Ⅱd				92		0.286111	1
69	M	current	389	750	1.66	71.8	26.056	Overweight	0.6	3.9		3							None	Anemia	Atelectasis	Pleural effusion			Ⅲa	Ⅱ	Ⅰ			30	0	0.288889	0
76	M	ex	294	147	1.72	62.3	21.0587	Normal	2.8	3.9		2	Yes	Yes	Yes				None	Pleurodesis					Ⅲa					76	2B	0.291667	1
77	M	ex	133	20	1.69	46	16.1059	Underweight		3.8		2		Yes					None	BPF					Ⅲb					40		0.291667	1
74	M	current	449	1300	1.62	50	19.052	Normal	5.8	3.5		3					Yes		None	Af					Ⅱ					17	3A	0.294444	0
67	M	current	141	162	1.53	52.5	22.4273	Normal	0.1	4.3		1							None	Af					Ⅱ					14	2A	0.302778	0
65	F	never	85	0	1.5	66	29.3333	Overweight	0	4.6									None	None					None					7	1B	0.327778	0
67	F	current	237	50	1.52	50.7	21.9443	Normal	0.6	3.3		3							None	None					None					11	1A	0.336111	0
69	M	current	280	265	1.64	63.6	23.6466	Normal	2.7	3.5		3							None	None					None					15	2B	0.347222	0
62	F	current	636	1290	1.63	47.4	17.8403	Underweight	0.9	3.7		2							None	PE	Bacterial infection	Af	Pleural effusion		Ⅱ	Ⅱ	Ⅱ	Ⅰ		49	1A	0.355556	0
63	M	ex	274	740	1.68	78.5	27.8132	Overweight	1.6	3.6		2						Yes	None	Intractable pain					Ⅰ					24	2B	0.361111	0
69	M	current	186	20	1.74	79.8	26.3575	Overweight	0.1	4.6									None	None					None					17		0.366667	1
81	M	ex	259	70	1.72	53.8	18.1855	Underweight	0.1	3.9		2							None	Pleurodesis					Ⅲa					9	1A	0.366667	0
63	F	current	265	700	1.65	63.2	23.214	Normal	6.9	3.3		3							None	None					None					10	3A	0.377778	1
69	M	current	249	145	1.64	62.7	23.312	Normal	0.7	3.9		3					Yes		None	Pneumonia					Ⅱ					24	0	0.383333	0
69	M	ex	245	10	1.63	49.3	18.5555	Normal	2.9	3.6									None	None					None					18		0.391667	0
67	M	current	239	50	1.61	65.1	25.1148	Overweight	0.1	4.2		2							None	Rethoratomy (Hematoma)					Ⅲb					8	2B	0.4	0
76	M	ex	165	42	1.6	60.2	23.5156	Normal	0.1	3.5		2	Yes	Yes			Yes		None	None					None					9	1A	0.408333	0
83	M	current	348	260	1.6	58.3	22.7734	Normal	0.8	3.8		2					Yes		None	Hypoxic	Air leakage				Ⅱ	Ⅰ				23	1B	0.408333	0
71	M	ex	211	120	1.64	60.8	22.6056	Normal	0.1	5.1		2							None	Wound dehiscence					Ⅲa					25		0.441667	1
70	M	ex	203	90	1.61	74.9	28.8955	Overweight	0.1	4.1		2							None	None					None					7	1A	0.441667	0
76	M	ex	223	150	1.75	72.4	23.6408	Normal	0.2	3.8		2			Yes		Yes	Yes	None	None					None					8	1B	0.444444	0
52	M	current	215	3900	1.68	54.8	19.4161	Normal	1.6	3.8		2	Yes			Yes			None	Air leakageage					Ⅰ					13	3A	0.452778	0
72	M	ex	379	160	1.67	63	22.5896	Normal	0.1	3.8		2		Yes			Yes		None	HOT induction	Drug induced liver injury				Ⅱd	Ⅱ				11	1A	0.455556	0
58	M	current	281	120	1.68	79.7	28.2384	Overweight	5.4	3.9		2		Yes					None	Chylothorax					Ⅲa					10	3A	0.455556	0
74	M	ex	379	350	1.62	52	19.8141	Normal		4.5									None	Pleuritis					Ⅰ					25		0.463889	0
81	M	ex	193	105	1.5	60.3	26.8	Overweight	0.1	4.2		2							None	None					None					12	1A	0.463889	0
82	F	ex	127	90	1.54	53.6	22.6008	Normal	1.2	4.4		2							None	None					None					15	2A	0.466667	1
82	M	never	240	214	1.63	69	25.9701	Overweight	0.1	4.3		1							None	None					None					15	1B	0.469444	0
55	M	ex	133	20	1.65	70	25.7117	Overweight	0.2	4.8		2							None	None					None					8		0.483333	1
82	M	ex	438	1790	1.62	48.4	18.4423	Underweight	0.4	3.6		1							None	Delirium					Ⅱ					13	2B	0.486111	0
83	M	current	255	10	1.65	58	21.3039	Normal	1.6	3.7									None	Pleurodesis					Ⅲa					25		0.494444	1
77	M	ex	199	5	1.69	57.3	20.0623	Normal	1.7	3.7		2						Yes	None	None					None					11	4	0.511111	0
73	M	current	295	250	1.67	52.4	18.7888	Normal	0.1	3.9		2					Yes		None	Rer N Palsy	Chylothorax	Pneumonia			Ⅲa	Ⅰ	Ⅱ			53	3A	0.519444	0
68	M	current	315	245	1.74	73.2	24.1776	Normal	0.3	3.5		2							None	Pleural effusion	Pneumonia				Ⅱ		Ⅰ			35	0	0.527778	0
49	M	current	176	5	1.7	67.6	23.391	Normal	2.6	4									None													0.530556	0
67	M	ex	465	760	1.69	59	20.6575	Normal	0.9	4		2	Yes						None													0.538889	1
67	M	ex	193	12	1.54	41.6	17.5409	Underweight	0.3	3.5		2							None	None					None					8	2A	0.538889	0
67	M	ex	246	50	1.7	80.9	27.9931	Overweight	0.3	4.2		2							None	Bacterial infection					Ⅱ					16	2A	0.594444	0
63	M	ex	302	450	1.57	56	22.719	Normal	3.3	4.2		2							None	Pneumonia					Ⅱ					24		0.597222	1
52	M	ex	303	430	1.61	54	20.8325	Normal	8.3	3.8		3							None	Pneumonia	Anemia				Ⅱ	Ⅱ				48		0.605556	0
70	M	ex	595	4420	1.6	55	21.4844	Normal	5.8	3.3		3	Yes	Yes					None	Brain stroke	SSI				Ⅲa	Ⅲa				159		0.611111	1
64	M	current	184	50	1.71	69.3	23.6996	Normal	0.1	4		2							None	Pleurodesis					Ⅲa					18	1B	0.641667	0
78	M	current	222	20	1.61	61	23.533	Normal	0.6	4.2									None	None					None					26		0.652778	0
64	M	current	412	1130	1.58	62	24.8358	Normal	0.6	4.2		2							None	Empyema	ARDS	Rer N Palsy			Ⅳa	Ⅲa	Ⅰ			107	0	0.661111	0
73	F	current	61	5	1.44	52	25.0772	Overweight	0	3.7		2							None	None					None					5	1A	0.663889	0
60	M	ex	145	0	1.65	55	20.202	Normal	0.5	4		1							None	Pleurodesis					Ⅲa					25		0.669444	1
74	M	ex	227	20	1.59	71.9	28.4403	Overweight	1.7	4.2		1							None	None					None					15	2B	0.708333	1
50	M	ex	233	0	1.77	88	28.089	Overweight		4.8		1							None	None					None					32		0.797222	1
75	M	ex	152	60	1.64	63	23.4236	Normal	0.8	4		2					Yes		None	None					None					20		0.813889	1
71	M	ex	195	70	1.65	56	20.5693	Normal	1	3.7		2							None	Pleurodesis	Pleural effusion				Ⅲa	Ⅰ				33		0.822222	1
71	M	ex	244	0	1.62	47.8	18.2137	Underweight	0	4.2		2							None	Pleurodesis					Ⅲa					20		0.827778	0
74	M	ex	133	0	1.56	55	22.6003	Normal	0.3	4.5		2							None	None					None					11		0.836111	1
74	M	ex	258	190	1.62	55.8	21.262	Normal	2.7	3.5		3	Yes				Yes		None	None					None					10	2B	0.858333	0
63	F	ex	244	75	1.48	44.7	20.4072	Normal	2.2	3.2		2						Yes	None	None					None					7	3A	0.861111	0
47	M	current	472	626	1.56	51.8	21.2853	Normal	1.1	3.8		2							None	Chylothorax					Ⅲa					17	2B	0.9	1
67	F	never	280	300	1.58	60.4	24.1948	Normal	0.2	4.1		2							None	Bronchial stenosis	Air leakage				Ⅲa	Ⅰ				61		0.913889	1
59	M	ex	198	10	1.61	64	24.6904	Normal	1.2	4.8		2				Yes			None	Pleurodesis					Ⅲa					21		0.958333	1
83	M	current	258	10	1.66	65	23.5883	Normal	0.1	4.1		2							None	Rash					Ⅱ					14		0.986111	0
74	F	ex	162	0	1.51	44	19.2974	Normal	0.6	3.7		2							None	None					None					14		0.988889	1
70	M	current	472	0	1.69	64	22.4082	Normal	0.2	3.7		2							None	Drug induced liver injury					Ⅱ					18	3A	0.997222	0
68	M	current	280	0	1.73	74	24.7252	Normal	1.5	3.9									None	None					None					14		1.01111	1
77	M	current	222	20	1.71	67.8	23.1866	Normal	0.1	3.7		2							None	Pleurodesis					Ⅲa					16		1.04722	1
68	M	never	291	155	1.64	55.6	20.6722	Normal	0.1	3.9		2							None	Air leakageage					Ⅰ					22	1B	1.05556	1
74	M	ex	113	160	1.71	61	20.8611	Normal	0.2	4.3		2							None	None					None					10	1B	1.06389	1
70	M	current	302	550	1.52	48.8	21.1219	Normal	3.5	3.4		3							None	Pleural effusion	HOT induction				Ⅱd	Ⅰ				29		1.08333	1
79	M	current	233	10	1.5	49.5	22	Normal	0.2	3.8		1							None	None					None					17		1.11667	1
73	M	ex	345	530	1.56	58.6	24.0796	Normal	4.3	4.1		3							None	Drug induced liver injury					Ⅱ					23		1.12222	1
79	F	ex	217	10	1.52	56	24.2382	Normal	3.9	3.9		2							None	None					None					8		1.125	0
79	M	current	135	20	1.73	62.7	20.9496	Normal	6.1	3.9									None	Hemothorax					Ⅲb					16		1.12778	1
69	M	ex	187	37	1.698	71.6	24.8335	Normal	0.1	4.1									None	None					None					19		1.26944	1
73	M	current	130	38	1.58	51.6	20.6698	Normal	0.3	3.7		2							None	None					None					26		1.275	1
83	M	current	273	160	1.58	54.8	21.9516	Normal	0	3.6		2		Yes				Yes	None	None					None					18		1.29722	1
56	M	current	209	20	1.66	53	19.2336	Normal	0.6	3.9		2							None	None					None					15		1.29722	1
55	M	current	399	499	1.63	62	23.3355	Normal	0.5	4.1		2		Yes					None	MRSA infection					Ⅱ					21		1.31667	1
71	M	ex	118	0	1.57	50	20.2848	Normal		3.8									None	Drug induced liver injury					Ⅱ					16		1.34722	1
68	M	ex	193	0	1.57	53	21.5019	Normal	0.5	4.4		2							None	None					None					14		1.40556	1
72	M	ex	80	0	1.58	59.8	23.9545	Normal	0	3.9		2						Yes	None	None					None					11	1A	1.41389	0
72	M	ex	215	5	1.75	59.4	19.3959	Normal	0	4		3	Yes		Yes				None	None					None					5	1B	1.41667	1
70	F	current	229	20	1.47	48.5	22.4444	Normal	0.3	4.3		2			Yes			Yes	None	Pleurodesis					Ⅲa					12	1A	1.48611	0
63	M	current	310	10	1.62	59	22.4813	Normal	0.3	4.4		1							None	Bacterial infection					Ⅱ					25		1.5	1
69	M	ex	330	100	1.61	66	25.462	Overweight	2.6	3.8		2							None	Pleuritis					Ⅰ					27		1.50833	1
72	M	current	225	80	1.67	52	18.6453	Normal	0.1	3.5		2							None	Pleural effusion	Bronchial asthma				Ⅱ	Ⅰ				22		1.53889	1
67	M	current	220	20	1.65	59	21.6713	Normal		3.7		3							None	Ileus					Ⅱ					17		1.54722	1
66	F	current	133	4	1.54	39	16.4446	Underweight	0	3.9		2		Yes					None	None					None					12	1A	1.54722	0
84	M	current	331	30	1.67	67.8	24.3107	Normal	0.5	3.6		2							None	Air leakageage					Ⅰ					15	2B	1.61944	0
35	M	current	189	10	1.79	64.8	20.2241	Normal	13.1	2.1		3							None	None					None					11		1.69167	1
71	M	ex	184	0	1.62	62	23.6244	Normal	0.9	3.7									None	None					None					24		1.69444	1
77	M	ex	154	0	1.65	67	24.6097	Normal	0.1	3.9									None	Re-op	Pleurodesis				Ⅲb	Ⅲa				72		1.7	1
71	M	current	143	0	1.58	54.8	21.9516	Normal	0	4.2		2							None	None					None					11		1.70278	1
76	M	ex	141	5	1.55	49	20.3954	Normal	0	4.1									None	None					None					16		1.73056	1
81	M	ex	256	30	1.58	44.2	17.7055	Underweight	0.3	4.3		2							None	Pleurodesis					Ⅲa					18	1B	1.775	1
81	M	ex	122	20	1.61	61	23.533	Normal		4.9									None	Af					Ⅱ					25		1.78056	0
81	F	never	221	35	1.52	58.2	25.1904	Overweight	0.1	3.9		2		Yes	Yes				None	None					None					7	2A	1.81389	1
79	M	ex	224	10	1.65	61	22.4059	Normal	0.5	4.5									None	Pleurodesis					Ⅲa					39		1.84444	1
63	M	ex	390	55	1.71	61.8	21.1347	Normal	0.1	4.3		1							None	None					None					12	1B	1.89444	0
75	M	ex	229	10	1.57	48.6	19.7168	Normal	0.1	4		2							None	None					None					19		1.90278	0
75	M	ex	171	5	1.61	67	25.8478	Overweight	1.8	4.2		2							None	atelectasis					Ⅲa					22		1.90278	0
78	M	ex	180	0	1.65	63	23.1405	Normal		4.2		2							None	None					None					9		1.91111	1
81	M	ex	191	0	1.53	51	21.7865	Normal	1.4	3.3		2	Yes	Yes			Yes		None	None					None					22		1.99444	1
83	M	ex	135	10	1.59	48	18.9866	Normal		4									None	Pleurodesis					Ⅲa					24		2	1
80	M	current	111	30	1.65	62.5	22.9568	Normal	0	4.2		3							None	None					None					12		2.02222	1
81	M	current	219	10	1.58	54.4	21.7914	Normal	0	4.2		2							None	None					None					8	1B	2.04167	0
71	M	current	134	10	1.62	49.2	18.7471	Normal	0	3.8									None	Pleural effusion					Ⅰ					33		2.10556	1
68	M	ex	320	400	1.74	82.5	27.2493	Overweight	0.1	4.7		1							None	Pleurodesis					Ⅲa					24	1B	2.11667	0
77	M	ex	214	335	1.62	60	22.8624	Normal	0.6	3.6		1							None	None					None					13	2A	2.11944	0
69	M	ex	137	0	1.57	55	22.3133	Normal	0	3.7		2							None	None					None					8	1A	2.13889	0
58	M	current	227	100	1.71	68.1	23.2892	Normal	0.2	4.4		1							None	None					None					6	1B	2.21389	0
80	F	never	220	30	1.44	31	14.9498	Underweight	0.9	3.6		2							None	None					None					28		2.22222	1
67	F	never	204	300	1.55	45.4	18.897	Normal	4	3.2		2							None	None					None					11	2B	2.23889	1
83	M	ex	242	598	1.64	55.8	20.7466	Normal	0.1	4		2							None	Phrenic N paralysis					Ⅰ					11	1B	2.24444	1
71	M	ex	281	5	1.6	52	20.3125	Normal	0	3.1		2							None	None					None					22		2.26111	1
70	M	current	215	0	1.57	45.2	18.3375	Underweight	0.1	5		1							None	None					None					16		2.275	1
64	M	current	114	30	1.63	58.5	22.0181	Normal	0.5	4.1									None	None					None					14		2.30556	1
65	M	ex	307	215	1.65	71.9	26.4096	Overweight	0.7	4.4		1							None	None					None					12	3A	2.31389	0
69	M	current	348	490	1.76	76.5	24.6965	Normal	0.2	4.3		3							None	Wound dehiscence	Empyema				Ⅲa	Ⅲa				32	3A	2.34444	0
55	M	ex	192	30	1.72	69	23.3234	Normal	4.7	4		2							None	Wound dehiscence					Ⅲa					22		2.36389	1
77	M	ex	244	160	1.63	57.9	21.7923	Normal	0.2	4.4		2		Yes					None	Delirium	Bacterial infection				Ⅱ	Ⅱ				13	1A	2.37778	0
57	M	smoker	182	19	1.69	71	24.8591	Normal	1.2	4.3									None	None					None					29		2.425	1
81	M	ex	388	540	1.64	62.8	23.3492	Normal	0.3	3.8		3		Yes			Yes		None	None					None					12	2B	2.425	0
77	M	ex	185	0	1.69	78	27.31	Overweight	0.1	4.4		2		Yes					None	None					None					5	1A	2.46111	0
70	M	ex	213	200	1.64	63	23.4236	Normal	2.5	3.7		2							None	Pleurodesis					Ⅲa					15	2A	2.46389	0
71	M	current	164	115	1.65	65.7	24.1322	Normal	0.2	4.5		2		Yes					None	None					None					9	1A	2.47222	0
67	M	current	103	120	1.65	54.2	19.9082	Normal	0.1	3.9		2							None	Brain stroke					Ⅱ					19		2.49167	1
79	M	current	105	35	1.58	51	20.4294	Normal		4.1		2							None	None					None					26		2.50833	0
73	M	ex	223	40	1.66	68.9	25.0036	Overweight	0.6	4.1		2							None	None					None					15	1A	2.52778	0
82	M	ex	210	20	1.56	56.8	23.3399	Normal	1.9	4.1		1							None	None					None					19		2.56667	1
[truncated: 220 more rows]
